# Supplementary material for: EnsembleNPPred: A Robust Approach to Neuropeptide Prediction and Recognition Using Ensemble Machine Learning and Deep Learning Methods
Source: Life (Basel). 2025 Jun 25;15(7):1010. doi: 10.3390/life15071010 (PMC12300901; doi:10.3390/life15071010)
Supplement: Supplementary file 1 [file life-15-01010-s001.zip › Supplementary Data S1.xlsx]

## Sheet: Sheet
Family		number of sequence	Correctly identify	Accuracy %		NeuroPred-FRL	NeuroPred-FRL Acc%
ACBP		21	19	90.4762		13	61.9048
Adrenomedullin		21	20	95.2381		16	76.1905
AKH/HRTH/RPCH		520	518	99.6154		515	99.0385
Allatostatin		604	598	99.0066		574	95.0331
Allatotropin		37	37	100		24	64.8649
Apelin		17	17	100		12	70.5882
Arthropod CHH/MIH/GIH/VIH hormone		152	137	90.1316		122	80.2632
Arthropod PDH		73	65	89.0411		61	83.5616
Augurin		8	8	100		8	100
AVIT (prokineticin)		33	29	87.8788		0	0
Bombesin/neuromedin-B/ranatensin		60	60	100		45	75
Bradykinin-related peptide		157	145	92.3567		66	42.0382
Buccalin		31	31	100		30	96.7742
Bursicon		14	14	100		4	28.5714
Calcitonin		61	61	100		57	93.4426
CART		29	25	86.2069		16	55.1724
CCAP		20	20	100		16	80
CCHamide		27	27	100		11	40.7407
Cerebellins		48	38	79.1667		21	43.75
Chemokine		50	22	44		19	38
Chromogranin/secretogranin		350	298	85.1429		212	60.5714
Corazonin		185	177	95.6757		173	93.5135
Dermorphin		17	16	94.1176		12	70.5882
Diuretic hormone class 2		10	10	100		10	100
Ecdysis triggering hormone		23	23	100		15	65.2174
Endothelin/sarafotoxin		55	54	98.1818		52	94.5455
Fliktin		6	6	100		1	16.6667
FMRFamide related peptide		1145	1141	99.6507		1087	94.9345
Galanin		39	38	97.4359		35	89.7436
Gastrin/cholecystokinin		393	375	95.4198		256	65.1399
Glucagon		293	287	97.9522		282	96.2457
GnRH		209	206	98.5646		180	86.1244
HIRamide		10	10	100		5	50
Insect eclosion hormone		5	5	100		2	40
Insulin		516	507	98.2558		407	78.876
Kinin		89	89	100		70	78.6517
KISS1		17	17	100		13	76.4706
Leptin		25	15	60		2	8
LWamide neuropeptide		24	24	100		24	100
Melanin-concentrating hormone		56	53	94.6429		30	53.5714
Molluscan ELH		50	42	84		41	82
Motilin		57	54	94.7368		53	92.9825
Myomodulin		13	13	100		13	100
Myosuppressin		92	92	100		90	97.8261
NA		696	604	86.7816		492	70.6897
Natalisin		30	30	100		10	33.3333
Natriuretic peptide		371	345	92.9919		194	52.2911
Neurexophilin		16	11	68.75		8	50
Neuromedins		30	28	93.3333		20	66.6667
Neuropeptide B/W		12	12	100		12	100
Neuropeptide-like peptide		639	590	92.3318		445	69.6401
Neurotensin		44	41	93.1818		43	97.7273
NPY		368	365	99.1848		340	92.3913
Nucleobindin		12	8	66.6667		7	58.3333
NVP-like peptides		45	43	95.5556		22	48.8889
Opioid		279	246	88.172		216	77.4194
Orcokinin		269	268	99.6283		243	90.3346
Orexin		13	13	100		13	100
Parathyroid hormone		34	33	97.0588		34	100
Pedal peptide		12	12	100		11	91.6667
Periviscerokinin		383	382	99.7389		369	96.3446
POMC		206	189	91.7476		196	95.1456
Proctolin		26	26	100		25	96.1538
ProSAAS		100	74	74		45	45
Pyrokinin		515	511	99.2233		479	93.0097
QWamide		3	3	100		1	33.3333
Resistin/FIZZ		9	9	100		9	100
RFamide neuropeptide		44	44	100		41	93.1818
Sauvagine/corticotropin-releasing factor/urotensin I		89	83	93.2584		64	71.9101
SCP		7	7	100		7	100
Serpin		327	123	37.6147		179	54.7401
Somatostatin		106	64	60.3774		49	46.2264
Somatotropin/prolactin		217	160	73.7327		59	27.1889
Spexin		20	18	90		19	95
Tachykinin		403	388	96.2779		354	87.8412
Tenascin		3	1	33.3333		0	0
TRH		27	23	85.1852		11	40.7407
Urotensin-2		24	23	95.8333		16	66.6667
Vasopressin/oxytocin		134	127	94.7761		112	83.5821
VGF		40	37	92.5		29	72.5
YGGW-amide related peptide		15	15	100		15	100
7B2		23	23	100		20	86.9565
		11253	10422	91.9284		8904	71.9696
			92.6153			79.1256
