# Supplementary material for: EnsembleNPPred: A Robust Approach to Neuropeptide Prediction and Recognition Using Ensemble Machine Learning and Deep Learning Methods
Source: Life (Basel). 2025 Jun 25;15(7):1010. doi: 10.3390/life15071010 (PMC12300901; doi:10.3390/life15071010)
Supplement: Supplementary file 1 [file life-15-01010-s001.zip › Supplementary Data S2.xlsx]

## Sheet: 7B2
FSEEEKEPE	0.985	Neuropeptide
SVPHFSDEDKDPE	0.97	Neuropeptide
SVPHFSEEEKEAE	0.841	Neuropeptide
SVPHFSDEDKDPE	0.97	Neuropeptide
SVPHFSDEDKDPE	0.97	Neuropeptide
SVPHFSEEEKEPE	0.961	Neuropeptide
SVPHFSDEEE	1	Neuropeptide
YSPRTPDRVSEADIQRLLHGVMEQLGIARPRVEYPAHQAMNLVGPQSIEGGAHEGLQHLGPFGNIPNIVAELTGDNIPKDFSEDQGYPDPPNPCPVGKTADDGCLENTPDTAEFSREFQLHQHLFDPEHDYPGLGKWNKKLLYEKMKGGERRKRRSVNPYLQGQRLDNVVAKKSVPHFSDEDKDPE	0.846	Neuropeptide
YSPRTPDRVSETDIQRLLHGVMEQLGIARPRVEYPAHQAMNLVGPQSIEGGAHEGLQHLGPFGNIPNIVAELTGDNIPKDFSEDQGYPDPPNPCPLGKTADDGCLENAPDTAEFSREFQLDQHLFDPEHDYPGLGKWNKKLLYEKMKGGQRRKRRSVNPYLQGKRLDNVVAKKSVPHFSEEEKEAE	0.781	Neuropeptide
YSPRTPDRVSEADIQRLLHGVMEQLGIARPRVEYPAHQAMNLVGPQSIEGGAHEGLQHLGPFGNIPNIVAELTGDNIPKDFSEDQGYPDPPNPCPVGKTDDGCLENTPDTAEFSREFQLHQHLFDPEHDYPGLGKWNKKLLYEKMKGGERRKRRSVNPYLQGQRLDNVVAKKSVPHFSDEDKDPE	0.844	Neuropeptide
YSPRTPDRVSETDIQRLLHGVMEQLGIARPRVEYPAHQAMNLVGPQSIEGGAHEGLQHLGPFGNIPNIVAELTGDNTPKDFSEDQGYPDPPNPCPIGKTDDGCLENTPDTAEFSREFQLHQHLFDPEHDYPGLGKWNKKLLYEKMKGGQRRKRRSVNPYLQGQRLDNVVAKKSVPHFSDEDKDPE	0.775	Neuropeptide
YSPRTPDRVSETDIQRLLHGVMEQLGIARPRVEYPAHQAMNLVGPQSIEGGAHEGLQHLGPFGNIPNIVAELTGDNIPKDFSEDQGYPDPPNPCPLGKTADDGCLENAPDTAEFSREFQLDQHLFDPEHDYPGLGKWNKKLLYEKMKGGQRRKRRSVNPYLQGKRLDNVVAKKSVPHFSEEEKEPE	0.781	Neuropeptide
MEELGIARPRVEYPAHQAMNLVGPQSIEGGAHEGLQHLGPYGNIPNIVAELTGDNIPKDFREDQGYPNPPNPCPVGKTGDGCLEDTPDTAQFSREYQLHQNLYDPEHNYPGASTWNKKLLYEKIKGASQRQKRTVNPYLQGQKLDKVVAKKSVPHFSDEEE	0.23	Non-Neuropeptide
VPNPYLMGQRLDNVVA	0.184	Non-Neuropeptide
SVPHFSEEEKEPE	0.961	Neuropeptide
SVPHFSEEEKEPE	0.961	Neuropeptide
YSPRTPDRVSEADIQRLLHGVMEQLGIARPRVEYPAHQAMNLVGPQSIEGGAHEGLQHLGPFGNIPNIVAELTGDNIPKDFSEDQGYPDPPNPCPVGKTADDGCLENTPDTAEFSREFQLHQHLFDPEHDYPGLGKWNKKLLYEKMKGGE	0.875	Neuropeptide
YSPRTPDRVSETDIQRLLHGVMEQLGIARPRVEYPAHQAMNLVGPQSIEGGAHEGLQHLGPFGNIPNIVAELTGDNIPKDFSEDQGYPDPPNPCPLGKTADDGCLENAPDTAEFSREFQLDQHLFDPEHDYPGLGKWNKKLLYEKMKGGQ	0.75	Neuropeptide
YSPRTPDRVSEADIQRLLHGVMEQLGIARPRVEYPAHQAMNLVGPQSIEGGAHEGLQHLGPFGNIPNIVAELTGDNIPKDFSEDQGYPDPPNPCPVGKTDDGCLENTPDTAEFSREFQLHQHLFDPEHDYPGLGKWNKKLLYEKMKGGE	0.875	Neuropeptide
YSPRTPDRVSETDIQRLLHGVMEQLGIARPRVEYPAHQAMNLVGPQSIEGGAHEGLQHLGPFGNIPNIVAELTGDNTPKDFSEDQGYPDPPNPCPIGKTDDGCLENTPDTAEFSREFQLHQHLFDPEHDYPGLGKWNKKLLYEKMKGGQ	0.75	Neuropeptide
YSPRTPDRVSETDIQRLLHGVMEQLGIARPRVEYPAHQAMNLVGPQSIEGGAHEGLQHLGPFGNIPNIVAELTGDNIPKDFSEDQGYPDPPNPCPLGKTADDGCLENAPDTAEFSREFQLDQHLFDPEHDYPGLGKWNKKLLYEKMKGGQRR	0.75	Neuropeptide
MEELGIARPRVEYPAHQAMNLVGPQSIEGGAHEGLQHLGPYGNIPNIVAELTGDNIPKDFREDQGYPNPPNPCPVGKTGDGCLEDTPDTAQFSREYQLHQNLYDPEHNYPGASTWNKKLLYEKIKGAS	0.24	Non-Neuropeptide
SLKNRQLFTQT	0.921	Neuropeptide

## Sheet: ACBP
s	MFQAHLLRGTLTLSFFLHQADFDEAAEEVKKLKTRPTDEELKELYGFYKQATVGDINIECPGMLDLKGKAKWEAWNLKKGISKEDAMNAYISKAKTMVEKYGI	0.304	Non-Neuropeptide
s	SQAEFDKAAEEVKHLKTKPADEEMLFIYSHYKQATVGDINTERPGMLDFKGKAKWDAWNELKGTSKEDAMKAYIDKVEELKKKYGI	0.97	Neuropeptide
s	SQAEFDKAAEDVKHLKTKPADDEMLYIYSHYKQATVGDINTERPGLLDLRGKAKWDAWNQLKGTSKEDAMKAYVNKVEDLKKKYGI	0.975	Neuropeptide
s	SQAEFDKAAEEVKNLKTKPADDEMLFIYSHYKQATVGDINTERPGMLDFKGKAKWDAWNQLKGTSKEDAMKSYIDKVEELKKKYGI	0.99	Neuropeptide
s	SEAAFQKAAEEVKELKSQPTDQEMLDVYSHYKQATVGDVNTDRPGMLDFKGKAKWDAWNALKGMSKEDAMKAYVAKVEELKGKYGI	0.985	Neuropeptide
s	SQAEFEKAAEEVRHLKTKPSDEEMLFIYGHYKQATVGDINTERPGMLDFTGKAKWDAWNELKGTSKEDAMKAYINKVEELKKKYGI	0.983	Neuropeptide
s	SQAEFDKAAEEVKRLKTQPTDEEMLFIYSHFKQATVGDVNTDRPGLLDLKGKAKWDSWNKLKGTSKESAMKTYVEKVDELKKKYGI	0.994	Neuropeptide
s	SQAEFEKAAEEVKNLKTKPADDEMLFIYSHYKQATVGDINTERPGILDLKGKAKWDAWNGLKGTSKEDAMKAYINKVEELKKKYGI	0.978	Neuropeptide
s	SQAEFEKAAEEVKNLKTKPADAEMLFIYSHYKQATVGDVNTERPGMLDLKGKAKWDAWNELKGTSKESAMRAYVDKVEELKQKYGI	0.986	Neuropeptide
s	SQADFDKAAEEVKRLKTQPTDEEMLFIYSHFKQATVGDVNTDRPGLLDLKGKAKWDSWNKLKGTSKENAMKTYVEKVEELKKKYGI	0.979	Neuropeptide
s	MVSEQFNAAAEKVKSLTKRPSDDEFLQLYALFKQASVGDNDTAKPGLLDLKGKAKWEAWNKQKGKSSEAAQQEYITFVEGLVAKYA	0.246	Non-Neuropeptide
s	MSLQEQFDQAASNVRNLKSLPSDNDLLELYALFKQASAGDADPANRPGLLDLKGKAKFDAWHKKAGLSKEDAQKAYIAKVESLIASLGLQ	0.305	Non-Neuropeptide
s	SPQADFDKAAGDVKKLKTKPTDDELKELYGLYKQSTVGDINIECPGMLDLKGKAKWDAWNLKKGLSKEDAMSAYVSKAHELIEKYGL	0.907	Neuropeptide
s	MTLSFDDAAATVKTLKTSPSNDELLKLYALFKQGTVGDNTTDKPGMFDLKGKAKWSAWDEKKGLAKDDAQKAYVALVEELIAKYGA	0.048	Non-Neuropeptide
s	MSLQEKFDAAVEIIQKLPKTGPVATSNDQKLTFYSLFKQASIGDVNTDRPGIFSIIERKKWDSWKELEGVSQDEAKERYIKALNDMFDKIAEELDVAAWLEQIDPVIKTNLALIGK	0.019	Non-Neuropeptide
s	KQATVGDINTERPGILDLKGKAKWDAWNGLKGTSKEDAMKAYINKVEELKKKYGI	0.211	Non-Neuropeptide
s	MCQVEFEMACAAIKQLKGPVSDQEKLLVYSYYKQATQGDCNIPAPPATDLKAKAKWEAWNENKGMSKMDAMRIYIAKVEELKKNEAG	0.603	Neuropeptide
s	MSQVEFEMACASLKQLKGPVSDQEKLLVYSFYKQATQGDCNIPVPPATDVRAKAKYEAWMVNKGMSKMDAMRIYIAKVEELKKKEPC	0.824	Neuropeptide
s	MSQVEFEMACASLKQLKGPLSDQEKLLVYSFYKQATQGDCNIPVPPATDVKAKAKWEAWMVNKGMSKMDAMRIYIAKVEELKKNETC	0.846	Neuropeptide
s	QATVGDVNTDRPGLLDLK	0.434	Non-Neuropeptide
s	TQPTDEEMLFIYSHFKQATVGDVNTDRPGLLDLK	0.537	Non-Neuropeptide

## Sheet: Adrenomellin
S	YRQSLNNFQGLRSFGCRFGTCTVQKLAHQIYHFTDKDKDGSAPRSKISPQGY	0.999	Neuropeptide
S	YRQSMNNFQGPRSFGCRFGTCTVQKLAHQIYQFTDNDKDGVAPRSKISPQGY	0.993	Neuropeptide
S	YRQSMNNFQGLRSFGCRFGTCTVQKLAHQIYQFTDKDKDNVAPRSKISPQGY	0.994	Neuropeptide
S	YRQSMNQGSRSNGCRFGTCTFQKLAHQIYQLTDKDKDGMAPRNKISPQGY	0.998	Neuropeptide
S	YRQSMNNFQGLRSFGCRFGTCTVQKLAHQIYQFTDKDKDGVAPRSKISPQGY	0.994	Neuropeptide
S	YRQSMNQGSRSTGCRFGTCTMQKLAHQIYQFTDKDKDGMAPRNKISPQGY	0.995	Neuropeptide
S	LRSFGCRFGTCTVQKL	0.27	Non-Neuropeptide
S	TQAQLLRVGCVLGTCQVQNLSHRLWQLMGPAGRQDSAPVDPSSPHSY	0.998	Neuropeptide
S	PHAQLLRVGCVLGTCQVQNLSHRLWQLVRPAGRRDSAPVDPSSPHSY	0.995	Neuropeptide
S	PHAQLLRVGCVLGTCQVQNLSHRLWQLVRPSGRRDSAPVDPSSPHSY	0.995	Neuropeptide
S	TRHQVSLKSGRLCSLGTCQTHRLPEIIYWLRSASTKELSGKAGRKPQDPYSY	0.529	Non-Neuropeptide
S	VGCVLGTCQVQNLSHRLWQLMGPAGRQDSAPVDPSSPHSY	0.333	Non-Neuropeptide
S	VGCVLGTCQVQNLSHRLWQLVRPAGRRDSAPVDPSSPHSY	0.333	Non-Neuropeptide
S	VGCVLGTCQVQNLSHRLWQLVRPSGRRDSAPVDPSSPHSY	0.333	Non-Neuropeptide
S	ARLDVAAEFRKKWNKWALSR	0.995	Neuropeptide
S	ARLDVASEFRKKWNKWAVSR	0.994	Neuropeptide
S	ARLDVASEFRKKWNKWALSR	0.996	Neuropeptide
S	AGPDTPSQFRKKWNKWALSR	0.985	Neuropeptide
S	ARLDVAAEFRKKWNKWALSR	0.995	Neuropeptide
S	ARLDTSSQFRKKWNKWALSR	1	Neuropeptide
S	DLDTAARRGQHQVPQHRGHVCYLGVCRTHRLAEIIYWIRCLHQGALGEGQPRAPGPLQLWAPPVARGGSPARFPGFRPAARGLAQCPARWVTSGTARPLLGFSLPICMLELLLHISSPLTPAPETVFPSPSPGCD	0.934	Neuropeptide

## Sheet: AKH_HRTH
AKH_HRTH_	QVTFSRDWSA	0.998	Neuropeptide
AKH_HRTH_	QVTFSRNWEPSG	0.537	Non-Neuropeptide
AKH_HRTH_	QLNYSPDW	1	Neuropeptide
AKH_HRTH_	QVNFTPGW	0.999	Neuropeptide
AKH_HRTH_	QVNFTPGW	0.999	Neuropeptide
AKH_HRTH_	QLTFSPDW	0.999	Neuropeptide
AKH_HRTH_	QLTFSPDW	0.999	Neuropeptide
AKH_HRTH_	QLTFTSSWG	1	Neuropeptide
AKH_HRTH_	QVNFTPGW	0.999	Neuropeptide
AKH_HRTH_	QVNFTPGW	0.999	Neuropeptide
AKH_HRTH_	QVNFTPGW	0.999	Neuropeptide
AKH_HRTH_	QVNFTPSW	0.999	Neuropeptide
AKH_HRTH_	QVNFTPGW	0.999	Neuropeptide
AKH_HRTH_	QVNFSPGW	1	Neuropeptide
AKH_HRTH_	QLTFTSSWG	1	Neuropeptide
AKH_HRTH_	QLNYSPDW	1	Neuropeptide
AKH_HRTH_	QVNFTPGW	0.999	Neuropeptide
AKH_HRTH_	QVNFSPGW	1	Neuropeptide
AKH_HRTH_	QLNYSPDW	1	Neuropeptide
AKH_HRTH_	QVNFSPGW	1	Neuropeptide
AKH_HRTH_	QLTFSPDW	0.999	Neuropeptide
AKH_HRTH_	QVNFSTGW	0.999	Neuropeptide
AKH_HRTH_	QVNFTPSW	0.999	Neuropeptide
AKH_HRTH_	QLTFTPGW	0.995	Neuropeptide
AKH_HRTH_	QVNFSPGW	1	Neuropeptide
AKH_HRTH_	QVNFSTGW	0.999	Neuropeptide
AKH_HRTH_	EVNFSPSW	0.999	Neuropeptide
AKH_HRTH_	EVNFTPSW	0.999	Neuropeptide
AKH_HRTH_	EVNFSPSW	0.999	Neuropeptide
AKH_HRTH_	EVNFTPSW	0.999	Neuropeptide
AKH_HRTH_	QLNFSTGW	1	Neuropeptide
AKH_HRTH_	QLNFSTGW	1	Neuropeptide
AKH_HRTH_	QITFSTGW	0.91	Neuropeptide
AKH_HRTH_	ELTFSPDW	1	Neuropeptide
AKH_HRTH_	ELTFSPDW	1	Neuropeptide
AKH_HRTH_	QLTFSPDWGK	0.999	Neuropeptide
AKH_HRTH_	EVNFTPNW	0.999	Neuropeptide
AKH_HRTH_	EVNFPTSW	1	Neuropeptide
AKH_HRTH_	GLNFSPSW	1	Neuropeptide
AKH_HRTH_	EVNFSPTW	0.999	Neuropeptide
AKH_HRTH_	EVNFSTGW	0.999	Neuropeptide
AKH_HRTH_	QVNFSPNW	1	Neuropeptide
AKH_HRTH_	ELTFTSSWGG	1	Neuropeptide
AKH_HRTH_	EVNFSPSWGG	0.999	Neuropeptide
AKH_HRTH_	EVNFSPYW	1	Neuropeptide
AKH_HRTH_	EVNFTPSW	0.999	Neuropeptide
AKH_HRTH_	EVNFTPSW	0.999	Neuropeptide
AKH_HRTH_	EVNFTPSW	0.999	Neuropeptide
AKH_HRTH_	QLTFSPDW	0.999	Neuropeptide
AKH_HRTH_	ELTFTSSWG	1	Neuropeptide
AKH_HRTH_	EVNFSPNWGG	0.999	Neuropeptide
AKH_HRTH_	EVNFTPSW	0.999	Neuropeptide
AKH_HRTH_	ELTFTPNWGS	1	Neuropeptide
AKH_HRTH_	EVNFTPSW	0.999	Neuropeptide
AKH_HRTH_	ELNFTPNW	1	Neuropeptide
AKH_HRTH_	ELNFTPNWGT	0.999	Neuropeptide
AKH_HRTH_	QHLSMNPLVESF	0.416	Non-Neuropeptide
AKH_HRTH_	ELNFSPNW	1	Neuropeptide
AKH_HRTH_	EVNFSTGW	0.999	Neuropeptide
AKH_HRTH_	ELNFSTGWGQ	0.999	Neuropeptide
AKH_HRTH_	EVNFTPTWGQ	1	Neuropeptide
AKH_HRTH_	EVNFSPSW	0.999	Neuropeptide
AKH_HRTH_	EVNFSPSW	0.999	Neuropeptide
AKH_HRTH_	EVNFSPSW	0.999	Neuropeptide
AKH_HRTH_	EVNFSPSW	0.999	Neuropeptide
AKH_HRTH_	EVNFSPSW	0.999	Neuropeptide
AKH_HRTH_	EVNFTPGW	0.999	Neuropeptide
AKH_HRTH_	EVNFSPSW	0.999	Neuropeptide
AKH_HRTH_	EVNFSPSW	0.999	Neuropeptide
AKH_HRTH_	EVNFSPSW	0.999	Neuropeptide
AKH_HRTH_	EVNFSPSW	0.999	Neuropeptide
AKH_HRTH_	EVNFTPSW	0.999	Neuropeptide
AKH_HRTH_	ELTFTSSWG	1	Neuropeptide
AKH_HRTH_	EVNFTPGW	0.999	Neuropeptide
AKH_HRTH_	ELTFTPGWGQ	0.995	Neuropeptide
AKH_HRTH_	ELTFTSSWG	1	Neuropeptide
AKH_HRTH_	EVNFTPSW	0.999	Neuropeptide
AKH_HRTH_	EVNFTPGW	0.999	Neuropeptide
AKH_HRTH_	ELNFSPGWGQ	0.999	Neuropeptide
AKH_HRTH_	QLTFTPNWGT	0.975	Neuropeptide
AKH_HRTH_	QVTFSRDWNA	0.994	Neuropeptide
AKH_HRTH_	QLNFSTGWGQ	1	Neuropeptide
AKH_HRTH_	ELNFTPNW	1	Neuropeptide
AKH_HRTH_	EVNFTPSW	0.999	Neuropeptide
AKH_HRTH_	ELNFTPNW	1	Neuropeptide
AKH_HRTH_	ELTFSTGWGN	1	Neuropeptide
AKH_HRTH_	EVNFTPGW	0.999	Neuropeptide
AKH_HRTH_	EVNFTPGW	0.999	Neuropeptide
AKH_HRTH_	EVNFTPNW	0.999	Neuropeptide
AKH_HRTH_	EVNFTPNW	0.999	Neuropeptide
AKH_HRTH_	EFNFSAGW	1	Neuropeptide
AKH_HRTH_	ELNFTPNW	1	Neuropeptide
AKH_HRTH_	EVNFTPSW	0.999	Neuropeptide
AKH_HRTH_	ELNFSPSW	0.999	Neuropeptide
AKH_HRTH_	EVNFTPSW	0.999	Neuropeptide
AKH_HRTH_	EVNFTPSW	0.999	Neuropeptide
AKH_HRTH_	ELTFTSSWG	1	Neuropeptide
AKH_HRTH_	ELNFTPNWGS	0.999	Neuropeptide
AKH_HRTH_	ELTFSDGWGN	1	Neuropeptide
AKH_HRTH_	QLTFSPDW	0.999	Neuropeptide
AKH_HRTH_	QLTFSPDW	0.999	Neuropeptide
AKH_HRTH_	QLTFSPDW	0.999	Neuropeptide
AKH_HRTH_	QLTFSPDW	0.999	Neuropeptide
AKH_HRTH_	ELTFSPDW	1	Neuropeptide
AKH_HRTH_	ELTFSPDWGK	0.999	Neuropeptide
AKH_HRTH_	QLTFSPDW	0.999	Neuropeptide
AKH_HRTH_	ELNFTPNW	1	Neuropeptide
AKH_HRTH_	EVNFTPNW	0.999	Neuropeptide
AKH_HRTH_	EVNFSPSW	0.999	Neuropeptide
AKH_HRTH_	EVNFTPSW	0.999	Neuropeptide
AKH_HRTH_	ELNFTPSW	0.999	Neuropeptide
AKH_HRTH_	EVNFSTGW	0.999	Neuropeptide
AKH_HRTH_	EVNFSTGW	0.999	Neuropeptide
AKH_HRTH_	EVNFSTGW	0.999	Neuropeptide
AKH_HRTH_	EVNFSTGW	0.999	Neuropeptide
AKH_HRTH_	EINYSTGW	0.907	Neuropeptide
AKH_HRTH_	ELTFTSSWG	1	Neuropeptide
AKH_HRTH_	EVNFTPSW	0.999	Neuropeptide
AKH_HRTH_	EVNFSPSW	0.999	Neuropeptide
AKH_HRTH_	EVNFTPGW	0.999	Neuropeptide
AKH_HRTH_	ELTFTSSWG	1	Neuropeptide
AKH_HRTH_	EVNFTPGW	0.999	Neuropeptide
AKH_HRTH_	EVNFSTGW	0.999	Neuropeptide
AKH_HRTH_	ELTFTSSAGG	0.909	Neuropeptide
AKH_HRTH_	ELNFTSSWGG	1	Neuropeptide
AKH_HRTH_	ELTFTSSWG	1	Neuropeptide
AKH_HRTH_	ELTFTSSWGG	1	Neuropeptide
AKH_HRTH_	EITFTSSWGG	0.966	Neuropeptide
AKH_HRTH_	ELTFTPSWGG	1	Neuropeptide
AKH_HRTH_	EVTFTSSWGG	0.986	Neuropeptide
AKH_HRTH_	EVNFSPYW	1	Neuropeptide
AKH_HRTH_	EVNFTPSW	0.999	Neuropeptide
AKH_HRTH_	EVNFTPSW	0.999	Neuropeptide
AKH_HRTH_	EVNFSTGWGQ	1	Neuropeptide
AKH_HRTH_	EVNFSPGWGQ	0.999	Neuropeptide
AKH_HRTH_	ELTFTSSWG	1	Neuropeptide
AKH_HRTH_	ELTFTSSWG	1	Neuropeptide
AKH_HRTH_	ELTFTSSWGG	1	Neuropeptide
AKH_HRTH_	QLNFSTGW	1	Neuropeptide
AKH_HRTH_	EVNFSTGW	0.999	Neuropeptide
AKH_HRTH_	ELNFSSGW	0.999	Neuropeptide
AKH_HRTH_	ELTYSTGW	0.983	Neuropeptide
AKH_HRTH_	EVNFSPSW	0.999	Neuropeptide
AKH_HRTH_	EVNFSPSW	0.999	Neuropeptide
AKH_HRTH_	ELTFTSSWG	1	Neuropeptide
AKH_HRTH_	EVNFSTGW	0.999	Neuropeptide
AKH_HRTH_	EVNFTPSW	0.999	Neuropeptide
AKH_HRTH_	EVNFTPSW	0.999	Neuropeptide
AKH_HRTH_	EVNFTPSW	0.999	Neuropeptide
AKH_HRTH_	EVNFTPSW	0.999	Neuropeptide
AKH_HRTH_	ELTFSTDW	0.973	Neuropeptide
AKH_HRTH_	EVNFTPSW	0.999	Neuropeptide
AKH_HRTH_	EVNFTPGW	0.999	Neuropeptide
AKH_HRTH_	ELNFTPNWGS	0.999	Neuropeptide
AKH_HRTH_	EVNFTPSW	0.999	Neuropeptide
AKH_HRTH_	EVNFTPGW	0.999	Neuropeptide
AKH_HRTH_	ELNFSTGWSQ	0.994	Neuropeptide
AKH_HRTH_	ELNFTPNW	1	Neuropeptide
AKH_HRTH_	EVNFSTGW	0.999	Neuropeptide
AKH_HRTH_	ELTFSTDW	0.973	Neuropeptide
AKH_HRTH_	EVNFSTGW	0.999	Neuropeptide
AKH_HRTH_	EVNFTPSW	0.999	Neuropeptide
AKH_HRTH_	ELTFTSSWG	1	Neuropeptide
AKH_HRTH_	ELTFTSSWG	1	Neuropeptide
AKH_HRTH_	EINFSPGWGQ	0.998	Neuropeptide
AKH_HRTH_	EVNFTPSW	0.999	Neuropeptide
AKH_HRTH_	EVNFTPSW	0.999	Neuropeptide
AKH_HRTH_	EVNFTPSW	0.999	Neuropeptide
AKH_HRTH_	EVNFSPSW	0.999	Neuropeptide
AKH_HRTH_	ELTFTPGW	0.999	Neuropeptide
AKH_HRTH_	EVNFTPSW	0.999	Neuropeptide
AKH_HRTH_	EVNFTPSW	0.999	Neuropeptide
AKH_HRTH_	EFNFTPGW	0.999	Neuropeptide
AKH_HRTH_	EVNFTPSW	0.999	Neuropeptide
AKH_HRTH_	EVNFTPSW	0.999	Neuropeptide
AKH_HRTH_	ELTFTPNWG	0.998	Neuropeptide
AKH_HRTH_	ELNFSTDW	1	Neuropeptide
AKH_HRTH_	EVNFTPSW	0.999	Neuropeptide
AKH_HRTH_	EVNFTPSW	0.999	Neuropeptide
AKH_HRTH_	EVNFTPSW	0.999	Neuropeptide
AKH_HRTH_	EVNFTPSW	0.999	Neuropeptide
AKH_HRTH_	ELTFTSSWG	1	Neuropeptide
AKH_HRTH_	ELTFTSSWGGK	0.958	Neuropeptide
AKH_HRTH_	EVNFSTGW	0.999	Neuropeptide
AKH_HRTH_	EVNFSTGW	0.999	Neuropeptide
AKH_HRTH_	ELNFTPNWGT	0.999	Neuropeptide
AKH_HRTH_	QLNFTPNWGT	0.999	Neuropeptide
AKH_HRTH_	QLNFTPNWGT	0.999	Neuropeptide
AKH_HRTH_	QLNFTPNWGT	0.999	Neuropeptide
AKH_HRTH_	QLTFTSSWGG	1	Neuropeptide
AKH_HRTH_	QLTFTSSWGG	1	Neuropeptide
AKH_HRTH_	QLNFTPNWGT	0.999	Neuropeptide
AKH_HRTH_	AQVNFSPNWG	0.968	Neuropeptide
AKH_HRTH_	QVNFSPNW	1	Neuropeptide
AKH_HRTH_	QLNFTPNWGTGK	0.72	Neuropeptide
AKH_HRTH_	QLNFTPNWGTGKR	0.841	Neuropeptide
AKH_HRTH_	QLTFSSGWGN	1	Neuropeptide
AKH_HRTH_	QLNFSAGW	1	Neuropeptide
AKH_HRTH_	QLNFSTGW	1	Neuropeptide
AKH_HRTH_	QLNFSTGW	1	Neuropeptide
AKH_HRTH_	QLNFSTGW	1	Neuropeptide
AKH_HRTH_	YKLVETEAQ	0.039	Non-Neuropeptide
AKH_HRTH_	ELNFSWGT	1	Neuropeptide
AKH_HRTH_	QLTFTPNW	0.984	Neuropeptide
AKH_HRTH_	QLNFSTGW	1	Neuropeptide
AKH_HRTH_	QLNFSTGWGR	0.994	Neuropeptide
AKH_HRTH_	QLNFSTGWGRR	1	Neuropeptide
AKH_HRTH_	QLNFTPWW	0.95	Neuropeptide
AKH_HRTH_	QVNFSTGW	0.999	Neuropeptide
AKH_HRTH_	QLTFSPGW	1	Neuropeptide
AKH_HRTH_	FTPNWGT	0.37	Non-Neuropeptide
AKH_HRTH_	QLTFSPDW	0.999	Neuropeptide
AKH_HRTH_	YADPNADPMAFL	0.419	Non-Neuropeptide
AKH_HRTH_	DAADFADPYSFLYRLIQAEARKMSGCSN	0.996	Neuropeptide
AKH_HRTH_	DAADFGDPYSFLYRLIQAEARKMSGCSN	0.995	Neuropeptide
AKH_HRTH_	DAGDYGDPYSFLYRLIQAEARKMSGCSN	0.998	Neuropeptide
AKH_HRTH_	YADPNADPMAFLYRLIQIEARKLAGCSD	0.889	Neuropeptide
AKH_HRTH_	YADPNADPMAFLTKLIQIEARKLSGCSN	0.62	Neuropeptide
AKH_HRTH_	YADPNADPMAFLYKLIQIEARKLAGCSN	0.656	Neuropeptide
AKH_HRTH_	ALGAPAAGDCVSASPQALLSILNAAQAEVQKLIDCSRFTSEANS	0.78	Neuropeptide
AKH_HRTH_	ELNFTPNWGT	0.999	Neuropeptide
AKH_HRTH_	ELTFTPSW	0.999	Neuropeptide
AKH_HRTH_	QLTFTPSW	0.998	Neuropeptide
AKH_HRTH_	ELNFTPNWGT	0.999	Neuropeptide
AKH_HRTH_	ELTFTPAW	0.996	Neuropeptide
AKH_HRTH_	ELTFTPSW	0.999	Neuropeptide
AKH_HRTH_	ELNFTPNWGT	0.999	Neuropeptide
AKH_HRTH_	ELNFTPNWGT	0.999	Neuropeptide
AKH_HRTH_	ELNFTPNWGT	0.999	Neuropeptide
AKH_HRTH_	ELNFTPNWGT	0.999	Neuropeptide
AKH_HRTH_	ELNFTPNWGT	0.999	Neuropeptide
AKH_HRTH_	ELNFTPNWGT	0.999	Neuropeptide
AKH_HRTH_	ELTFTPSW	0.999	Neuropeptide
AKH_HRTH_	ELNFSTGW	0.999	Neuropeptide
AKH_HRTH_	ELNFSTGW	0.999	Neuropeptide
AKH_HRTH_	ELNFSTGW	0.999	Neuropeptide
AKH_HRTH_	ELNFSTGW	0.999	Neuropeptide
AKH_HRTH_	ELNFSTGW	0.999	Neuropeptide
AKH_HRTH_	ELNFSTGW	0.999	Neuropeptide
AKH_HRTH_	ELNFSTGW	0.999	Neuropeptide
AKH_HRTH_	ELNFSTGW	0.999	Neuropeptide
AKH_HRTH_	ELNFSTGW	0.999	Neuropeptide
AKH_HRTH_	ELNFSTGW	0.999	Neuropeptide
AKH_HRTH_	ELNFSTGW	0.999	Neuropeptide
AKH_HRTH_	ELNFSTGW	0.999	Neuropeptide
AKH_HRTH_	ELNFSAGW	1	Neuropeptide
AKH_HRTH_	ELTFSSGWGQ	1	Neuropeptide
AKH_HRTH_	ELTFSSGWGK	1	Neuropeptide
AKH_HRTH_	ELNFSTGW	0.999	Neuropeptide
AKH_HRTH_	ELNFSTGW	0.999	Neuropeptide
AKH_HRTH_	ELNFSTGW	0.999	Neuropeptide
AKH_HRTH_	ELNFSTGW	0.999	Neuropeptide
AKH_HRTH_	ELNFSTGW	0.999	Neuropeptide
AKH_HRTH_	ELNFSTGW	0.999	Neuropeptide
AKH_HRTH_	ELNFSTGW	0.999	Neuropeptide
AKH_HRTH_	ELNFSTGW	0.999	Neuropeptide
AKH_HRTH_	ELNFSTGW	0.999	Neuropeptide
AKH_HRTH_	ELNFSTGW	0.999	Neuropeptide
AKH_HRTH_	ELNFSTGW	0.999	Neuropeptide
AKH_HRTH_	QLNFTPNW	0.998	Neuropeptide
AKH_HRTH_	ELNFSTGW	0.999	Neuropeptide
AKH_HRTH_	ELNFSTGW	0.999	Neuropeptide
AKH_HRTH_	EINFTPWW	0.995	Neuropeptide
AKH_HRTH_	ELNFTPWW	0.995	Neuropeptide
AKH_HRTH_	EINFTPWW	0.995	Neuropeptide
AKH_HRTH_	EINFTPWW	0.995	Neuropeptide
AKH_HRTH_	EINFTPWW	0.995	Neuropeptide
AKH_HRTH_	ELTFSPDWGK	0.999	Neuropeptide
AKH_HRTH_	QLTFSPDWGK	0.999	Neuropeptide
AKH_HRTH_	QLNFSTGWGK	1	Neuropeptide
AKH_HRTH_	QLNFSTGWGK	1	Neuropeptide
AKH_HRTH_	QLTFSPDWGK	0.999	Neuropeptide
AKH_HRTH_	QLTFSPDWGKR	1	Neuropeptide
AKH_HRTH_	QLNFSTGWGKR	1	Neuropeptide
AKH_HRTH_	QLNFSTGWGKR	1	Neuropeptide
AKH_HRTH_	EINFSTGWGQ	0.965	Neuropeptide
AKH_HRTH_	ELFTPSW	1	Neuropeptide
AKH_HRTH_	ELFTPSW	1	Neuropeptide
AKH_HRTH_	ELTFTSSW	1	Neuropeptide
AKH_HRTH_	ELNFSTGW	0.999	Neuropeptide
AKH_HRTH_	EINFSTAWGQ	0.951	Neuropeptide
AKH_HRTH_	EVTFSRDWNA	0.998	Neuropeptide
AKH_HRTH_	EVTFSRDWNA	0.998	Neuropeptide
AKH_HRTH_	ELTFTSTW	0.966	Neuropeptide
AKH_HRTH_	EITFTPSW	0.993	Neuropeptide
AKH_HRTH_	ELTFTSTWG	0.996	Neuropeptide
AKH_HRTH_	QLTFTSSWGGKRAMTNSISCRNDEAIAAIYKAIQNEAERFIMCQKN	0.996	Neuropeptide
AKH_HRTH_	QLNFTPNWGTGKRDAADFADPYSFLYRLIQAEARKMSGCSN	0.996	Neuropeptide
AKH_HRTH_	QLNFTPNWGTGKRDAADFGDPYSFLYRLIQAEARKMSGCSN	0.998	Neuropeptide
AKH_HRTH_	QLNFTPNWGTGKRDAGDYGDPYSFLYRLIQAEARKMSGCSN	0.993	Neuropeptide
AKH_HRTH_	QLNFSAGWGRRYADPNADPMAFLYRLIQIEARKLAGCSD	1	Neuropeptide
AKH_HRTH_	QLNFSTGWGRRYADPNADPMAFLTKLIQIEARKLSGCSN	0.998	Neuropeptide
AKH_HRTH_	QLNFSTGWGRRYADPNADPMAFLYKLIQIEARKLAGCSN	0.996	Neuropeptide
AKH_HRTH_	QLNFTPWWGKRALGAPAAGDCVSASPQALLSILNAAQAEVQKLIDCSRFTSEANS	1	Neuropeptide
AKH_HRTH_	QVNFSPNW	1	Neuropeptide
AKH_HRTH_	QVNFSPNW	1	Neuropeptide
AKH_HRTH_	QLTFTPNW	0.984	Neuropeptide
AKH_HRTH_	QLTFTPNW	0.984	Neuropeptide
AKH_HRTH_	QVNFSPNW	1	Neuropeptide
AKH_HRTH_	EVNFSPNW	0.998	Neuropeptide
AKH_HRTH_	ELTFTPNW	0.996	Neuropeptide
AKH_HRTH_	ELTFTPNW	0.996	Neuropeptide
AKH_HRTH_	QLTFTPNW	0.984	Neuropeptide
AKH_HRTH_	ELTFTPNW	0.996	Neuropeptide
AKH_HRTH_	QLTFTPNW	0.984	Neuropeptide
AKH_HRTH_	ELTFTPNW	0.996	Neuropeptide
AKH_HRTH_	QLTFTPNW	0.984	Neuropeptide
AKH_HRTH_	ELTFTPNW	0.996	Neuropeptide
AKH_HRTH_	ELTFTPNW	0.996	Neuropeptide
AKH_HRTH_	QLTFTPNW	0.984	Neuropeptide
AKH_HRTH_	ELTFTPNW	0.996	Neuropeptide
AKH_HRTH_	ELTFTPNW	0.996	Neuropeptide
AKH_HRTH_	QLTFTPNW	0.984	Neuropeptide
AKH_HRTH_	ELTFTPNW	0.996	Neuropeptide
AKH_HRTH_	QLTFTPNW	0.984	Neuropeptide
AKH_HRTH_	ELTFTPNW	0.996	Neuropeptide
AKH_HRTH_	QLTFTPNW	0.984	Neuropeptide
AKH_HRTH_	QLTFTPNW	0.984	Neuropeptide
AKH_HRTH_	ELTFTPNW	0.996	Neuropeptide
AKH_HRTH_	QLTFTPNW	0.984	Neuropeptide
AKH_HRTH_	ELTFTPNW	0.996	Neuropeptide
AKH_HRTH_	QLTFTPNW	0.984	Neuropeptide
AKH_HRTH_	ELTFTPNW	0.996	Neuropeptide
AKH_HRTH_	ELTFTPNW	0.996	Neuropeptide
AKH_HRTH_	QLTFTPNW	0.984	Neuropeptide
AKH_HRTH_	ELTFTPNW	0.996	Neuropeptide
AKH_HRTH_	EVNFSPNW	0.998	Neuropeptide
AKH_HRTH_	EVNFSPNW	0.998	Neuropeptide
AKH_HRTH_	EVNFSPNW	0.998	Neuropeptide
AKH_HRTH_	EVNFSPNW	0.998	Neuropeptide
AKH_HRTH_	EVNFSPNW	0.998	Neuropeptide
AKH_HRTH_	EVNFSPNW	0.998	Neuropeptide
AKH_HRTH_	EVNFSPNW	0.998	Neuropeptide
AKH_HRTH_	EVNFSPNW	0.998	Neuropeptide
AKH_HRTH_	EVNFSPNW	0.998	Neuropeptide
AKH_HRTH_	EVNFSPNW	0.998	Neuropeptide
AKH_HRTH_	EVNFSPNW	0.998	Neuropeptide
AKH_HRTH_	EVNFSPNW	0.998	Neuropeptide
AKH_HRTH_	EVNFSPNW	0.998	Neuropeptide
AKH_HRTH_	EVNFSPNW	0.998	Neuropeptide
AKH_HRTH_	EVNFSPNW	0.998	Neuropeptide
AKH_HRTH_	EVNFSPNW	0.998	Neuropeptide
AKH_HRTH_	EVNFSPNW	0.998	Neuropeptide
AKH_HRTH_	EVNFSPNW	0.998	Neuropeptide
AKH_HRTH_	EVNFSPNW	0.998	Neuropeptide
AKH_HRTH_	EVNFSPNW	0.998	Neuropeptide
AKH_HRTH_	EVNFSPNW	0.998	Neuropeptide
AKH_HRTH_	EVNFSPNW	0.998	Neuropeptide
AKH_HRTH_	ELTFTPNW	0.996	Neuropeptide
AKH_HRTH_	ELNFSPNWGN	1	Neuropeptide
AKH_HRTH_	ELNYSPDW	0.994	Neuropeptide
AKH_HRTH_	ELNYSPDW	0.994	Neuropeptide
AKH_HRTH_	ELNYSPDW	0.994	Neuropeptide
AKH_HRTH_	ELNYSPDW	0.994	Neuropeptide
AKH_HRTH_	ELNYSPDW	0.994	Neuropeptide
AKH_HRTH_	ELNYSPDW	0.994	Neuropeptide
AKH_HRTH_	EINFTPNW	0.998	Neuropeptide
AKH_HRTH_	ELNYSPDW	0.994	Neuropeptide
AKH_HRTH_	ELTFTPNWGS	1	Neuropeptide
AKH_HRTH_	EVNFTPNWGT	1	Neuropeptide
AKH_HRTH_	EINMTTPGW	0.713	Neuropeptide
AKH_HRTH_	ELNYSPDW	0.994	Neuropeptide
AKH_HRTH_	VNFSPNW	0.917	Neuropeptide
AKH_HRTH_	EFNYSPDW	0.998	Neuropeptide
AKH_HRTH_	EFNYSPDW	0.998	Neuropeptide
AKH_HRTH_	EFNYSPVW	0.985	Neuropeptide
AKH_HRTH_	EFNYSPVW	0.985	Neuropeptide
AKH_HRTH_	EVNFSPNW	0.998	Neuropeptide
AKH_HRTH_	ELTFTPNW	0.996	Neuropeptide
AKH_HRTH_	ELTFTPGWGY	1	Neuropeptide
AKH_HRTH_	QVNFSPGWGT	1	Neuropeptide
AKH_HRTH_	QVNFSPGWGT	1	Neuropeptide
AKH_HRTH_	QVNFSPGWGT	1	Neuropeptide
AKH_HRTH_	QVNFSPGWGT	1	Neuropeptide
AKH_HRTH_	QVNFSPGWGT	1	Neuropeptide
AKH_HRTH_	QVNFSPGWGT	1	Neuropeptide
AKH_HRTH_	QVNFSPGWGT	1	Neuropeptide
AKH_HRTH_	QLNFSPNW	1	Neuropeptide
AKH_HRTH_	QLNFSPNW	1	Neuropeptide
AKH_HRTH_	QVNFSPNW	1	Neuropeptide
AKH_HRTH_	QVNFSPNW	1	Neuropeptide
AKH_HRTH_	QVNFSPNW	1	Neuropeptide
AKH_HRTH_	QVNFSPGWGT	1	Neuropeptide
AKH_HRTH_	QVNFSPGWGT	1	Neuropeptide
AKH_HRTH_	QLNFSPNW	1	Neuropeptide
AKH_HRTH_	QVNFSPGWGT	1	Neuropeptide
AKH_HRTH_	QVNFSPGWGT	1	Neuropeptide
AKH_HRTH_	QVNFSPGWGT	1	Neuropeptide
AKH_HRTH_	QVNFSPNW	1	Neuropeptide
AKH_HRTH_	QVNFSPGWGT	1	Neuropeptide
AKH_HRTH_	QVNFSPGWGT	1	Neuropeptide
AKH_HRTH_	QVNFSPGWGT	1	Neuropeptide
AKH_HRTH_	QVNFSPGWGT	1	Neuropeptide
AKH_HRTH_	QVNFSPGWGT	1	Neuropeptide
AKH_HRTH_	QVNFSPGWGT	1	Neuropeptide
AKH_HRTH_	QVNFSPGWG	1	Neuropeptide
AKH_HRTH_	QVNFSPNW	1	Neuropeptide
AKH_HRTH_	QVNFSPNW	1	Neuropeptide
AKH_HRTH_	QVNFSPGWGT	1	Neuropeptide
AKH_HRTH_	QVNFSPGWGT	1	Neuropeptide
AKH_HRTH_	QVNFSPGWGT	1	Neuropeptide
AKH_HRTH_	QVNFSPNW	1	Neuropeptide
AKH_HRTH_	QVNFSPNW	1	Neuropeptide
AKH_HRTH_	QVNFSPNW	1	Neuropeptide
AKH_HRTH_	QVNFSPGWG	1	Neuropeptide
AKH_HRTH_	QLNFSPNW	1	Neuropeptide
AKH_HRTH_	QVNFSPGWGT	1	Neuropeptide
AKH_HRTH_	QVNFSPNW	1	Neuropeptide
AKH_HRTH_	QVNFSPNW	1	Neuropeptide
AKH_HRTH_	QVNFSPNW	1	Neuropeptide
AKH_HRTH_	QVNFSPGWG	1	Neuropeptide
AKH_HRTH_	QVNFSPNW	1	Neuropeptide
AKH_HRTH_	QVNFSPGWG	1	Neuropeptide
AKH_HRTH_	QLTFTPGWGY	1	Neuropeptide
AKH_HRTH_	QLNFSPNW	1	Neuropeptide
AKH_HRTH_	QLNFSPNW	1	Neuropeptide
AKH_HRTH_	QLNFSPNW	1	Neuropeptide
AKH_HRTH_	QVNFSPNW	1	Neuropeptide
AKH_HRTH_	QVNFSPNW	1	Neuropeptide
AKH_HRTH_	QVNFSPNW	1	Neuropeptide
AKH_HRTH_	QLTFTPNW	0.984	Neuropeptide
AKH_HRTH_	QLTFTPNWGT	0.975	Neuropeptide
AKH_HRTH_	QLTFTPNW	0.984	Neuropeptide
AKH_HRTH_	QLTFTPNW	0.984	Neuropeptide
AKH_HRTH_	QVNFSPGWG	1	Neuropeptide
AKH_HRTH_	QVNFSPGWGT	1	Neuropeptide
AKH_HRTH_	QVNFSPGWGT	1	Neuropeptide
AKH_HRTH_	QVNFSPGWGT	1	Neuropeptide
AKH_HRTH_	QLTFSSGWGN	1	Neuropeptide
AKH_HRTH_	QVTFSRDWSP	0.97	Neuropeptide
AKH_HRTH_	QVNFSPGWGT	1	Neuropeptide
AKH_HRTH_	QVNFSPGWGT	1	Neuropeptide
AKH_HRTH_	SAVQDSPCKGSAESLMYIYKLVQNEAQKILECEKFSSN	0.78	Neuropeptide
AKH_HRTH_	QLTFTPNWGT	0.975	Neuropeptide
AKH_HRTH_	EVNFSPGWGT	1	Neuropeptide
AKH_HRTH_	QVNFSPGWGTGKRSAVQDSPCKGSAESLMYIYKLVQNEAQKILECEKFSSN	1	Neuropeptide
AKH_HRTH_	ELTFTPAW	0.996	Neuropeptide
AKH_HRTH_	EVNFSPGWGT	1	Neuropeptide
AKH_HRTH_	EVNFSPSWGN	1	Neuropeptide
AKH_HRTH_	EITFTPNW	0.996	Neuropeptide
AKH_HRTH_	ELNFSPNW	1	Neuropeptide
AKH_HRTH_	ELNFSTGWGG	1	Neuropeptide
AKH_HRTH_	EVNFSPGWGT	1	Neuropeptide
AKH_HRTH_	EVNFSPGWGT	1	Neuropeptide
AKH_HRTH_	EVNFSPSWGN	1	Neuropeptide
AKH_HRTH_	EVNFSPSWGN	1	Neuropeptide
AKH_HRTH_	ELTFSPDW	1	Neuropeptide
AKH_HRTH_	ELNFSPNW	1	Neuropeptide
AKH_HRTH_	EVNFSPGWGT	1	Neuropeptide
AKH_HRTH_	ELTFSSGWGN	1	Neuropeptide
AKH_HRTH_	ELTFSSGWGN	1	Neuropeptide
AKH_HRTH_	ELTFSSGWGN	1	Neuropeptide
AKH_HRTH_	EVNFSPSWGN	1	Neuropeptide
AKH_HRTH_	EVNFSPGWGT	1	Neuropeptide
AKH_HRTH_	ELNFSPNW	1	Neuropeptide
AKH_HRTH_	ELNFSPNW	1	Neuropeptide
AKH_HRTH_	ELNFSPNW	1	Neuropeptide
AKH_HRTH_	ELNFSPNW	1	Neuropeptide
AKH_HRTH_	EITFTPNW	0.996	Neuropeptide
AKH_HRTH_	ELNFSPNW	1	Neuropeptide
AKH_HRTH_	ELTFSPDW	1	Neuropeptide
AKH_HRTH_	ELTFSPDW	1	Neuropeptide
AKH_HRTH_	EVNFSPGWGT	1	Neuropeptide
AKH_HRTH_	ELTFSPDW	1	Neuropeptide
AKH_HRTH_	ELTFSPDW	1	Neuropeptide
AKH_HRTH_	ELTFSSGWGN	1	Neuropeptide
AKH_HRTH_	ELNFSPNW	1	Neuropeptide
AKH_HRTH_	ELNFSTGWGG	1	Neuropeptide
AKH_HRTH_	ELNFSPNW	1	Neuropeptide
AKH_HRTH_	ELNFSPNW	1	Neuropeptide
AKH_HRTH_	ELTFTPNWGT	0.917	Neuropeptide
AKH_HRTH_	ELTFTPNWGT	0.917	Neuropeptide
AKH_HRTH_	ELTFTPNWGT	0.917	Neuropeptide
AKH_HRTH_	ELTFTPNWGT	0.917	Neuropeptide
AKH_HRTH_	EVNFSPSWGN	1	Neuropeptide
AKH_HRTH_	ELTFTPNWGT	0.917	Neuropeptide
AKH_HRTH_	VNFSPGWGT	0.744	Neuropeptide
AKH_HRTH_	EVNFSPSWGN	1	Neuropeptide
AKH_HRTH_	EINFTPNW	0.998	Neuropeptide
AKH_HRTH_	ELTFSSGWGN	1	Neuropeptide
AKH_HRTH_	ELTFSPDW	1	Neuropeptide
AKH_HRTH_	QVNFSTSWGKRSPSTSTKAAEPPSAPSYRQNFHSKKVEPGTLESLPNNQHLPESFDTVSSTIYDDAEEQRISISLPSPCLSILKSLLLVNQIVEVEYLLKFKTNYNLKIVYKFTARWHGCIGLK	0.965	Neuropeptide
AKH_HRTH_	EVNFSTSW	0.998	Neuropeptide
AKH_HRTH_	ELNFSPGW	1	Neuropeptide
AKH_HRTH_	ELNFSPSW	0.999	Neuropeptide
AKH_HRTH_	EVNFSPGW	0.999	Neuropeptide
AKH_HRTH_	QLNFSPGW	1	Neuropeptide
AKH_HRTH_	QLNFSPGW	1	Neuropeptide
AKH_HRTH_	QLNFSPGW	1	Neuropeptide
AKH_HRTH_	ELNFSPGW	1	Neuropeptide
AKH_HRTH_	QLNFSPGW	1	Neuropeptide
AKH_HRTH_	QLNFSPGW	1	Neuropeptide
AKH_HRTH_	QLNFSPGW	1	Neuropeptide
AKH_HRTH_	QLNFSPGW	1	Neuropeptide
AKH_HRTH_	QLNFSPGW	1	Neuropeptide
AKH_HRTH_	QLNFSPGW	1	Neuropeptide
AKH_HRTH_	QLNFSPGW	1	Neuropeptide
AKH_HRTH_	ELNFSPGW	1	Neuropeptide
AKH_HRTH_	ELNFSPGW	1	Neuropeptide
AKH_HRTH_	EVNFSTSW	0.998	Neuropeptide
AKH_HRTH_	EVNFSTSW	0.998	Neuropeptide
AKH_HRTH_	QLNFSPGW	1	Neuropeptide
AKH_HRTH_	ELNFSPGW	1	Neuropeptide
AKH_HRTH_	ELNFSPGW	1	Neuropeptide
AKH_HRTH_	ELNFSPGW	1	Neuropeptide
AKH_HRTH_	ELNFSPGW	1	Neuropeptide
AKH_HRTH_	ELNFSPGW	1	Neuropeptide
AKH_HRTH_	ELNFSPGW	1	Neuropeptide
AKH_HRTH_	ELNFSPGW	1	Neuropeptide
AKH_HRTH_	ELNFSPGW	1	Neuropeptide
AKH_HRTH_	ELNFSPGW	1	Neuropeptide
AKH_HRTH_	QLNFSPGWGKRAAGASGSNGGVGEAVSGLHPSVGGAPGGVVPPGSSSPGDSCGPIPVSAVMHIYRLIRSEAVRLVQCQDEEYLG	0.996	Neuropeptide
AKH_HRTH_	QLNFSPGWGKRAAAGSGSSGGVGEAVSALHHSVGGAPGGVVPPGSSSSSGDSCGPIPVSAVMHIYRLIRNEAVRLVQCQDEEYLG	0.999	Neuropeptide
AKH_HRTH_	EVNFTPNWGT	1	Neuropeptide
AKH_HRTH_	EVNFSTGW	0.999	Neuropeptide
AKH_HRTH_	QVNFTPNWGT	1	Neuropeptide
AKH_HRTH_	AAGASGSNGGVGEAVSGLHPSVGGAPGGVVPPGSSSPGDSCGPIPVSAVMHIYRLIRSEAVRLVQCQDEEYLG	0.644	Neuropeptide
AKH_HRTH_	AAAGSGSSGGVGEAVSALHHSVGGAPGGVVPPGSSSSSGDSCGPIPVSAVMHIYRLIRNEAVRLVQCQDEEYLG	0.746	Neuropeptide
AKH_HRTH_	ELTFTPGW	0.999	Neuropeptide
AKH_HRTH_	ELTFTPGWGY	1	Neuropeptide

## Sheet: Allatostatin
Allatosta	GPXYDFGM	0.999	Neuropeptide
Allatosta	QVRFRQCYFNPISCF	1	Neuropeptide
Allatosta	QVRFRQCYFNPISCF	1	Neuropeptide
Allatosta	SRPYSFGL	0.999	Neuropeptide
Allatosta	QWSNFHSW	0.996	Neuropeptide
Allatosta	AGWDNGFASW	0.995	Neuropeptide
Allatosta	NWNQFITW	0.884	Neuropeptide
Allatosta	WGNFGTSGKKWASSDFPAW	0.68	Neuropeptide
Allatosta	EVRFRQCYFNPISCF	0.999	Neuropeptide
Allatosta	ANQYTFGL	0.99	Neuropeptide
Allatosta	ASQYTFGL	0.999	Neuropeptide
Allatosta	ANEDEDAASLFAFGL	0.991	Neuropeptide
Allatosta	ARNYAFGI	0.976	Neuropeptide
Allatosta	SYWKQCAFNAVSCF	0.974	Neuropeptide
Allatosta	SPKYNFGL	1	Neuropeptide
Allatosta	VERYAFGL	0.993	Neuropeptide
Allatosta	LPHYNFGL	0.999	Neuropeptide
Allatosta	ASAYRYHFGL	1	Neuropeptide
Allatosta	ARPYSFGL	1	Neuropeptide
Allatosta	ATGAASLYSFGL	0.988	Neuropeptide
Allatosta	AYTYVSEYKRLPVYNFGI	0.94	Neuropeptide
Allatosta	GDGRLYAFGL	1	Neuropeptide
Allatosta	APYGFGI	0.998	Neuropeptide
Allatosta	EPYGFGI	0.999	Neuropeptide
Allatosta	AAGLQNYDFG	1	Neuropeptide
Allatosta	AGLSALYSFG	0.988	Neuropeptide
Allatosta	AGPYSFGL	1	Neuropeptide
Allatosta	ALTTLYAFGL	0.925	Neuropeptide
Allatosta	APQPYAFGL	0.995	Neuropeptide
Allatosta	APRPYSFGL	1	Neuropeptide
Allatosta	ARAYDFGL	1	Neuropeptide
Allatosta	ARGYDFGL	1	Neuropeptide
Allatosta	ARPYSFGL	1	Neuropeptide
Allatosta	ASPYAFGL	1	Neuropeptide
Allatosta	DGPYSFGL	0.999	Neuropeptide
Allatosta	DPYAFGL	0.904	Neuropeptide
Allatosta	ERAYSFGL	1	Neuropeptide
Allatosta	FSGTYNFGL	0.999	Neuropeptide
Allatosta	GPPYSFGL	0.999	Neuropeptide
Allatosta	GPYSFGL	0.999	Neuropeptide
Allatosta	GSGQYAYGLGKAGQYSFGL	0.989	Neuropeptide
Allatosta	NGSYPFGL	1	Neuropeptide
Allatosta	NPYSFGL	1	Neuropeptide
Allatosta	NVYSFGL	1	Neuropeptide
Allatosta	PRVYSFGL	1	Neuropeptide
Allatosta	QWLYSMFGL	1	Neuropeptide
Allatosta	RNMYSFGL	1	Neuropeptide
Allatosta	SDMYSFGL	1	Neuropeptide
Allatosta	SGHYNFGL	1	Neuropeptide
Allatosta	SGNYNFGL	1	Neuropeptide
Allatosta	SNPYSFGL	1	Neuropeptide
Allatosta	SSGQYAFGL	1	Neuropeptide
Allatosta	TAPYAFGL	0.995	Neuropeptide
Allatosta	THPTYSFGL	1	Neuropeptide
Allatosta	TPQANSFGL	1	Neuropeptide
Allatosta	TRPYSFGL	1	Neuropeptide
Allatosta	YAFGL	1	Neuropeptide
Allatosta	AGPYAFGL	0.99	Neuropeptide
Allatosta	ANQYAFGL	1	Neuropeptide
Allatosta	APTDMYSFGL	1	Neuropeptide
Allatosta	ARPYAFGL	1	Neuropeptide
Allatosta	EPYAFGL	0.996	Neuropeptide
Allatosta	ERDMHRFSFGL	1	Neuropeptide
Allatosta	FSGASPYGL	0.985	Neuropeptide
Allatosta	GGPYSYGL	0.999	Neuropeptide
Allatosta	GGSLYSFGL	1	Neuropeptide
Allatosta	PRDYAFGL	1	Neuropeptide
Allatosta	PRNYAFGL	0.999	Neuropeptide
Allatosta	SGHYIFGL	0.971	Neuropeptide
Allatosta	SGPYAFGL	1	Neuropeptide
Allatosta	SGPYSFGL	1	Neuropeptide
Allatosta	SGQYSFGL	0.996	Neuropeptide
Allatosta	SPHYNFGL	1	Neuropeptide
Allatosta	SRPYSFGL	0.999	Neuropeptide
Allatosta	YSFGL	1	Neuropeptide
Allatosta	AAPYEFGL	0.999	Neuropeptide
Allatosta	AGLYSYGL	0.991	Neuropeptide
Allatosta	AGQYAFGL	0.999	Neuropeptide
Allatosta	DPYAFGLRHTSFVLYAFGL	0.566	Non-Neuropeptide
Allatosta	DRTYSFGL	0.994	Neuropeptide
Allatosta	GDPYAFGL	0.969	Neuropeptide
Allatosta	GGPYEFGL	1	Neuropeptide
Allatosta	GHYNFGL	0.998	Neuropeptide
Allatosta	GPYEFGL	1	Neuropeptide
Allatosta	GQYAFGL	0.995	Neuropeptide
Allatosta	GRYSFGL	0.999	Neuropeptide
Allatosta	NPYEFGL	0.998	Neuropeptide
Allatosta	PATDLYAFGL	0.999	Neuropeptide
Allatosta	PNPYAFGL	0.995	Neuropeptide
Allatosta	PSAYSFGL	1	Neuropeptide
Allatosta	QRDYSFGL	1	Neuropeptide
Allatosta	SKSPYSFGL	1	Neuropeptide
Allatosta	SPRLTYFGL	1	Neuropeptide
Allatosta	SVAYGFGL	1	Neuropeptide
Allatosta	SYAFGL	0.991	Neuropeptide
Allatosta	TGPYAFGL	0.995	Neuropeptide
Allatosta	TPHTYSFGL	1	Neuropeptide
Allatosta	TVAYGFGL	0.996	Neuropeptide
Allatosta	YAHSFGL	1	Neuropeptide
Allatosta	DPYAFGL	0.904	Neuropeptide
Allatosta	ERAYSFGL	1	Neuropeptide
Allatosta	ERPYSFGL	0.999	Neuropeptide
Allatosta	ERPYSGL	1	Neuropeptide
Allatosta	PDMYAFGL	1	Neuropeptide
Allatosta	PRDYAFGL	1	Neuropeptide
Allatosta	SPYAFGL	0.966	Neuropeptide
Allatosta	YAFGL	1	Neuropeptide
Allatosta	YSFGL	1	Neuropeptide
Allatosta	AAPYAFGL	0.98	Neuropeptide
Allatosta	AASPYSFGL	1	Neuropeptide
Allatosta	APGPYAFGL	1	Neuropeptide
Allatosta	ARPYAFGL	1	Neuropeptide
Allatosta	ARPYSFGL	1	Neuropeptide
Allatosta	EPYEFGL	1	Neuropeptide
Allatosta	FSGASPYGL	0.985	Neuropeptide
Allatosta	GKPYAFGL	0.998	Neuropeptide
Allatosta	KLPYSFGL	0.999	Neuropeptide
Allatosta	LKAYDFGL	0.964	Neuropeptide
Allatosta	PADLYEFGL	0.989	Neuropeptide
Allatosta	RGPYAFGL	1	Neuropeptide
Allatosta	TRPYSFGL	1	Neuropeptide
Allatosta	EAYAGFL	1	Neuropeptide
Allatosta	AYSYIMADH	0.892	Neuropeptide
Allatosta	AYSYIMADHKRLP	0.349	Non-Neuropeptide
Allatosta	AYSYIMADHKRLPSYNFGL	0.614	Neuropeptide
Allatosta	DVGDVAYEDSGLEKTAGGRYHQKLADEYNYH	0.55	Non-Neuropeptide
Allatosta	EQFSSEFDKRLYDFGI	0.394	Non-Neuropeptide
Allatosta	GGENHNRFAFGI	0.961	Neuropeptide
Allatosta	LAYSKDLDSLLADQNEDSSID	0.44	Non-Neuropeptide
Allatosta	SKDLDSLLADQNEDSSID	0.47	Non-Neuropeptide
Allatosta	PRVYGFGL	0.994	Neuropeptide
Allatosta	AGGAYSFGL	0.902	Neuropeptide
Allatosta	AGPYAFGL	0.99	Neuropeptide
Allatosta	AGPYSFGL	1	Neuropeptide
Allatosta	ASPYAFGL	1	Neuropeptide
Allatosta	EPYAFGL	0.996	Neuropeptide
Allatosta	ERAYSFGL	1	Neuropeptide
Allatosta	PRDYAFGL	1	Neuropeptide
Allatosta	PRNYAFGL	0.999	Neuropeptide
Allatosta	RQYAFGL	0.999	Neuropeptide
Allatosta	SGPYAFGL	1	Neuropeptide
Allatosta	SGPYSFGL	1	Neuropeptide
Allatosta	SPYAFGL	0.966	Neuropeptide
Allatosta	SQYTFGL	0.984	Neuropeptide
Allatosta	TPSYAFGL	0.999	Neuropeptide
Allatosta	VGPYAFGL	0.988	Neuropeptide
Allatosta	VPRYAFG	0.971	Neuropeptide
Allatosta	AGPYAFGL	0.99	Neuropeptide
Allatosta	ARPYSFGL	1	Neuropeptide
Allatosta	DGPYSFGL	0.999	Neuropeptide
Allatosta	EAYAGFL	1	Neuropeptide
Allatosta	EPQYSFGL	1	Neuropeptide
Allatosta	EPYAFGL	0.996	Neuropeptide
Allatosta	FSGASPYGL	0.985	Neuropeptide
Allatosta	KLPTGYQFGL	0.999	Neuropeptide
Allatosta	PRDYAFGL	1	Neuropeptide
Allatosta	RGPYAFGL	1	Neuropeptide
Allatosta	SDMYSFGL	1	Neuropeptide
Allatosta	SGHYIFGL	0.971	Neuropeptide
Allatosta	SNPYSFGL	1	Neuropeptide
Allatosta	SRPYSFGL	0.999	Neuropeptide
Allatosta	TRPYSFGL	1	Neuropeptide
Allatosta	YDFEASSYSFGL	1	Neuropeptide
Allatosta	SGHYNFGL	1	Neuropeptide
Allatosta	ANQYAFGL	1	Neuropeptide
Allatosta	DRLYAFGL	1	Neuropeptide
Allatosta	HGSYAFGL	1	Neuropeptide
Allatosta	SSKPYAFGL	1	Neuropeptide
Allatosta	AHNEGRLYSFGL	0.995	Neuropeptide
Allatosta	SNPNGHRFSFGL	0.998	Neuropeptide
Allatosta	TQLDPANNLHN	0.052	Non-Neuropeptide
Allatosta	RSPSGMQRLYGFGLG	0.55	Non-Neuropeptide
Allatosta	LPLYNFGI	1	Neuropeptide
Allatosta	SFGGNPTGDPNLNIYSFGL	0.944	Neuropeptide
Allatosta	PVSSARQTGSRFNFGL	0.999	Neuropeptide
Allatosta	SPQGHRFSFGL	0.999	Neuropeptide
Allatosta	RPYNFGL	0.999	Neuropeptide
Allatosta	TRPFSFGI	0.996	Neuropeptide
Allatosta	TSRSYSINPYSFGL	0.993	Neuropeptide
Allatosta	LPVYNFGL	0.976	Neuropeptide
Allatosta	LPVYNFGL	0.976	Neuropeptide
Allatosta	LRDYRFGI	0.993	Neuropeptide
Allatosta	GGNAKSYPQQIPYSFGL	0.936	Neuropeptide
Allatosta	AAGEKTYSFGL	0.946	Neuropeptide
Allatosta	SKMYGFGL	1	Neuropeptide
Allatosta	GGQPFSFGI	0.995	Neuropeptide
Allatosta	NPTKYNFGL	1	Neuropeptide
Allatosta	GRQYAFGL	1	Neuropeptide
Allatosta	TGGFNFGL	0.944	Neuropeptide
Allatosta	SGNDGRLYSFGL	0.993	Neuropeptide
Allatosta	GWKLPMGEMAVS	0.35	Non-Neuropeptide
Allatosta	PDRFGFGL	0.996	Neuropeptide
Allatosta	LPKQYSFGL	0.991	Neuropeptide
Allatosta	DRMYSFGL	1	Neuropeptide
Allatosta	LPKQYSFGLGKRPEGKMYSFGL	0.415	Non-Neuropeptide
Allatosta	LPVYNFGL	0.976	Neuropeptide
Allatosta	PEGKMYSFGL	0.989	Neuropeptide
Allatosta	ARPYSFGL	1	Neuropeptide
Allatosta	TKSGKDLRYMFGI	0.685	Neuropeptide
Allatosta	SPSGMQRLYGFGL	0.991	Neuropeptide
Allatosta	DVDEDERARQERSMHYNFGL	0.973	Neuropeptide
Allatosta	GGSMYSFGL	1	Neuropeptide
Allatosta	PLYGGDRRFSFGL	0.968	Neuropeptide
Allatosta	ADGRLYAFGL	0.993	Neuropeptide
Allatosta	DYDMDEEYDDEMRDDFN	0.605	Neuropeptide
Allatosta	SQMAESDDYDSIENGRGMEE	0.807	Neuropeptide
Allatosta	IANMQEKDTTQSALVN	0.005	Non-Neuropeptide
Allatosta	AGWNKFQGSW	1	Neuropeptide
Allatosta	AGWSSLKGAW	0.979	Neuropeptide
Allatosta	AGWSSMRGAW	1	Neuropeptide
Allatosta	AWSNLQGAW	1	Neuropeptide
Allatosta	GNWNKFQGSW	0.999	Neuropeptide
Allatosta	NDWSKFGQSW	1	Neuropeptide
Allatosta	NNNWSKFQGSW	1	Neuropeptide
Allatosta	NNNWTKFQGSW	0.995	Neuropeptide
Allatosta	NNWSKFQGSW	1	Neuropeptide
Allatosta	NWNKFQGSW	0.999	Neuropeptide
Allatosta	SGDWSSLRGAW	1	Neuropeptide
Allatosta	SGKWSNLRGAW	0.999	Neuropeptide
Allatosta	STDWSSLRSAW	1	Neuropeptide
Allatosta	STNWSSLRSAW	1	Neuropeptide
Allatosta	TGWNKFQGSW	1	Neuropeptide
Allatosta	TSWGKFQGSW	1	Neuropeptide
Allatosta	VPNDWAHFRGSW	1	Neuropeptide
Allatosta	AWSALHGAW	1	Neuropeptide
Allatosta	AWSNLGQAW	0.989	Neuropeptide
Allatosta	QWSSMRGAW	1	Neuropeptide
Allatosta	AGWSSTSRAW	1	Neuropeptide
Allatosta	DNNWTKFQGSW	0.985	Neuropeptide
Allatosta	LGNWNKFQGSW	0.546	Non-Neuropeptide
Allatosta	LNNNWSKFQGSW	0.551	Non-Neuropeptide
Allatosta	PDYPAVSPRSTNWSSLRGTW	0.964	Neuropeptide
Allatosta	TQNWTKFQGSW	0.991	Neuropeptide
Allatosta	GNWNKFQGSW	0.999	Neuropeptide
Allatosta	NNNWSKFQGSW	1	Neuropeptide
Allatosta	NNWSKFQGSW	1	Neuropeptide
Allatosta	NWNKFQGSW	0.999	Neuropeptide
Allatosta	STNWSSLRSAW	1	Neuropeptide
Allatosta	TSWFKFQGSW	1	Neuropeptide
Allatosta	VPNDWAHFRGSW	1	Neuropeptide
Allatosta	AGWSSMRGAW	1	Neuropeptide
Allatosta	QWSSMRGAW	1	Neuropeptide
Allatosta	AGWNKFQGSW	1	Neuropeptide
Allatosta	AWSNLGQAW	0.989	Neuropeptide
Allatosta	GSNWSNLRGAW	0.998	Neuropeptide
Allatosta	GVNWSNLRGAW	1	Neuropeptide
Allatosta	NNNWSKFQGSW	1	Neuropeptide
Allatosta	NNWSKFQGSW	1	Neuropeptide
Allatosta	QWSSMRGAW	1	Neuropeptide
Allatosta	SGKWSNLRGAW	0.999	Neuropeptide
Allatosta	STNWSSLRSAW	1	Neuropeptide
Allatosta	TSWGKFQGSW	1	Neuropeptide
Allatosta	VPNDWAHFRGSW	1	Neuropeptide
Allatosta	VTWGKFQGSW	0.861	Neuropeptide
Allatosta	AYSYVSEYKRLPVYSFGL	0.995	Neuropeptide
Allatosta	GNWNKFQGSW	0.999	Neuropeptide
Allatosta	NWNKFQGSW	0.999	Neuropeptide
Allatosta	STNWSSLRSAW	1	Neuropeptide
Allatosta	TNWNKFQGSW	1	Neuropeptide
Allatosta	AWSNLGQAW	0.989	Neuropeptide
Allatosta	DDWSQFQGSW	0.999	Neuropeptide
Allatosta	DGSSNLRGAW	0.996	Neuropeptide
Allatosta	GNWNKFQGSW	0.999	Neuropeptide
Allatosta	NNWSKFQGSW	1	Neuropeptide
Allatosta	SDGWSPSGDGSW	0.999	Neuropeptide
Allatosta	SGDWSSLRGAW	1	Neuropeptide
Allatosta	SPNDWAHFRGSW	1	Neuropeptide
Allatosta	STNWSSCPTSAW	0.993	Neuropeptide
Allatosta	STNWSSLRSAW	1	Neuropeptide
Allatosta	TGWSSTSRAW	0.998	Neuropeptide
Allatosta	TGWSVFQGSW	1	Neuropeptide
Allatosta	TQWSKFQGSW	1	Neuropeptide
Allatosta	TSWGKFQGSW	1	Neuropeptide
Allatosta	TSWGKYQGSW	0.999	Neuropeptide
Allatosta	ADWNKFQGSW	1	Neuropeptide
Allatosta	KWAAGRSAW	0.979	Neuropeptide
Allatosta	LTWNKFQGSW	0.938	Neuropeptide
Allatosta	NWNKFQGSW	0.999	Neuropeptide
Allatosta	RWSKFQGSW	1	Neuropeptide
Allatosta	SADWNSLRGTW	1	Neuropeptide
Allatosta	STNWSNLRGTW	0.998	Neuropeptide
Allatosta	VPNDWAHFRGSW	1	Neuropeptide
Allatosta	AWQSLQSSW	1	Neuropeptide
Allatosta	AWNSLHGGW	1	Neuropeptide
Allatosta	AWSDLQSSGW	0.988	Neuropeptide
Allatosta	EPAWQNLKGLW	0.995	Neuropeptide
Allatosta	GWKDMQTVGW	0.85	Neuropeptide
Allatosta	SWKDLQSSGW	0.994	Neuropeptide
Allatosta	TADWGSFRGSW	0.941	Neuropeptide
Allatosta	RDPGWNNLKGLWK	0.407	Non-Neuropeptide
Allatosta	NNWNRMQGMW	1	Neuropeptide
Allatosta	GWKTDLPMW	0.845	Neuropeptide
Allatosta	AWSDLSQQGW	0.994	Neuropeptide
Allatosta	GWSNLHSGW	0.99	Neuropeptide
Allatosta	SWTQLHGVW	0.996	Neuropeptide
Allatosta	AWQRLQGGW	0.994	Neuropeptide
Allatosta	RWDQLHGAW	1	Neuropeptide
Allatosta	NWKSFSDGW	0.994	Neuropeptide
Allatosta	SGWNKMQGVW	1	Neuropeptide
Allatosta	SNKWEKFRGSW	0.998	Neuropeptide
Allatosta	GWNQLQGVW	1	Neuropeptide
Allatosta	QPAWNNLKGLW	0.996	Neuropeptide
Allatosta	NWNNLRGAW	1	Neuropeptide
Allatosta	ESGWNNLKGLW	1	Neuropeptide
Allatosta	QIRYRQCYFNPISCF	0.995	Neuropeptide
Allatosta	QIRYHQCYFNPISCF	0.998	Neuropeptide
Allatosta	SYWKQCAFNAVSCF	0.974	Neuropeptide
Allatosta	SYWKQCAFNAVSCF	0.974	Neuropeptide
Allatosta	EVRYRQCYFNPISCF	0.991	Neuropeptide
Allatosta	QIRYHQCYFNPISCF	0.998	Neuropeptide
Allatosta	QIRYHQCYFNPISCF	0.998	Neuropeptide
Allatosta	AQAGAAEIQQ	0.125	Non-Neuropeptide
Allatosta	LVEDDGSIDRA	0.203	Non-Neuropeptide
Allatosta	LVEDDGSIDRAVIDYLY	0.217	Non-Neuropeptide
Allatosta	QPTPDKEKLL	0.039	Non-Neuropeptide
Allatosta	QPTPDKEKLLNELS	0.048	Non-Neuropeptide
Allatosta	RAQAGAAEIQQ	0.092	Non-Neuropeptide
Allatosta	QQRYRQCYFNPISCF	0.988	Neuropeptide
Allatosta	QQRYRQCYFNPISCF	0.988	Neuropeptide
Allatosta	PQSRYRLCYFNPVSCF	0.367	Non-Neuropeptide
Allatosta	QSRYRLCYFNPVSCF	0.993	Neuropeptide
Allatosta	SYWKQCAFNAVSCF	0.974	Neuropeptide
Allatosta	GQSSQRVFWRCYFNAVSCF	1	Neuropeptide
Allatosta	SKQLRYHHCYFNPISCF	0.922	Neuropeptide
Allatosta	GHQSSLTNGQNKARIYWRCYFNAVTCF	0.868	Neuropeptide
Allatosta	GQKTGQYWRCYFNAVTCF	0.229	Non-Neuropeptide
Allatosta	GHGSIGGQHKGRVYWRCYFNAVTCF	0.28	Non-Neuropeptide
Allatosta	GHGSIGGQHKGRVYWRCYFNAVTCF	0.28	Non-Neuropeptide
Allatosta	GARAFPDQ	0.948	Neuropeptide
Allatosta	GEGKMFWRCYFNAVSCF	0.946	Neuropeptide
Allatosta	GEGKMFWRCYFNAVSCF	0.946	Neuropeptide
Allatosta	SYWKQCAFNAVSCF	0.974	Neuropeptide
Allatosta	ETALINYL	0.708	Neuropeptide
Allatosta	QPVDKEKLLNELELVDDDGSIETAVMNYLFAKQIVNRLRSQGDISDLQ	0.461	Non-Neuropeptide
Allatosta	LPVYNFGL	0.976	Neuropeptide
Allatosta	AYTYVSEY	0.792	Neuropeptide
Allatosta	LYDFGL	0.921	Neuropeptide
Allatosta	LYDFGL	0.921	Neuropeptide
Allatosta	PVNSGRSSGSRFNFGL	0.998	Neuropeptide
Allatosta	APAEHRFSFGL	1	Neuropeptide
Allatosta	APAEHRFSFGL	1	Neuropeptide
Allatosta	YPQEHRFSFGL	1	Neuropeptide
Allatosta	PFNFGL	0.999	Neuropeptide
Allatosta	IPMYDFGI	0.998	Neuropeptide
Allatosta	MRNYSFGL	0.882	Neuropeptide
Allatosta	AYSYVSEYKRLPVYNFGL	0.956	Neuropeptide
Allatosta	DRLYSFGL	1	Neuropeptide
Allatosta	AYTYVSEYKRLPVYNFGL	0.95	Neuropeptide
Allatosta	LPVYNFGI	0.981	Neuropeptide
Allatosta	LPVYNF	1	Neuropeptide
Allatosta	QVSLKYPEGKMYSFGL	0.993	Neuropeptide
Allatosta	GRDYSFGL	1	Neuropeptide
Allatosta	SKMYGFGL	1	Neuropeptide
Allatosta	AGSDGRLYSFGL	0.995	Neuropeptide
Allatosta	GGSLYSFGL	1	Neuropeptide
Allatosta	SRPYLFGL	1	Neuropeptide
Allatosta	RQYSFGL	1	Neuropeptide
Allatosta	DGRMYSFGL	1	Neuropeptide
Allatosta	RVYDFGL	1	Neuropeptide
Allatosta	APSSAQRLYGFGL	1	Neuropeptide
Allatosta	ARPYSFGL	1	Neuropeptide
Allatosta	NRPYSFGL	1	Neuropeptide
Allatosta	GPRTYSFGL	1	Neuropeptide
Allatosta	GPRTYSFGL	1	Neuropeptide
Allatosta	NDNADYPLRLNLDYLPVDNPAFHSQENTDDFLEE	0.999	Neuropeptide
Allatosta	DRLYSFGL	1	Neuropeptide
Allatosta	LPNRYNFGL	0.988	Neuropeptide
Allatosta	VYEDKRLPNRYNFGL	0.91	Neuropeptide
Allatosta	DPLNEERRANRYGFGL	0.994	Neuropeptide
Allatosta	GRLYSFGL	1	Neuropeptide
Allatosta	GRQPYSFGL	0.996	Neuropeptide
Allatosta	ARPYSFGL	1	Neuropeptide
Allatosta	ARPYSFGL	1	Neuropeptide
Allatosta	APSGAQRLYGFGL	0.998	Neuropeptide
Allatosta	LSSKFNFGL	0.993	Neuropeptide
Allatosta	SRPYSFGL	0.999	Neuropeptide
Allatosta	AGPAPSRLYSFGL	0.994	Neuropeptide
Allatosta	AVHYSGGQPLGSKRPNDMLSQRYHFGL	0.994	Neuropeptide
Allatosta	AVHYSGGQPLGS	0.4	Non-Neuropeptide
Allatosta	PNDMLSQRYHFGL	0.969	Neuropeptide
Allatosta	GGSLYSFGL	1	Neuropeptide
Allatosta	EGRMYSFGL	1	Neuropeptide
Allatosta	GDGRLYAFGL	1	Neuropeptide
Allatosta	ARPYSFGL	1	Neuropeptide
Allatosta	SRQYAFGL	1	Neuropeptide
Allatosta	SRQYAFGL	1	Neuropeptide
Allatosta	VERYAFGL	0.993	Neuropeptide
Allatosta	SPHYDFGL	0.999	Neuropeptide
Allatosta	VERYAFGL	0.993	Neuropeptide
Allatosta	LPIYQFGL	0.995	Neuropeptide
Allatosta	LYDFGL	0.921	Neuropeptide
Allatosta	LPLYNFGI	1	Neuropeptide
Allatosta	VERYAFGL	0.993	Neuropeptide
Allatosta	SQHRFSFGL	1	Neuropeptide
Allatosta	SLQYPFAI	0.99	Neuropeptide
Allatosta	RPYNFGL	0.999	Neuropeptide
Allatosta	IPMYDFGL	0.998	Neuropeptide
Allatosta	NRPYSFGL	1	Neuropeptide
Allatosta	NRQYSFGL	0.999	Neuropeptide
Allatosta	NRQYSFGL	0.999	Neuropeptide
Allatosta	GYTYTNGNGM	0.8	Neuropeptide
Allatosta	SQPFSFGL	0.999	Neuropeptide
Allatosta	TRPFSFGI	0.996	Neuropeptide
Allatosta	LPVYNFGL	0.976	Neuropeptide
Allatosta	AYMYTNGGPGMKRLPVYNFGL	0.949	Neuropeptide
Allatosta	VERYAFGL	0.993	Neuropeptide
Allatosta	NRPYSFGL	1	Neuropeptide
Allatosta	NRPYSFGL	1	Neuropeptide
Allatosta	LPVYNFGL	0.976	Neuropeptide
Allatosta	SRPYSFGL	0.999	Neuropeptide
Allatosta	SRPYSFGL	0.999	Neuropeptide
Allatosta	TRPYSFGL	1	Neuropeptide
Allatosta	SDSRQYSFGL	0.999	Neuropeptide
Allatosta	LRDYRFGI	0.993	Neuropeptide
Allatosta	SRPYSFGL	0.999	Neuropeptide
Allatosta	LPVYNFGL	0.976	Neuropeptide
Allatosta	APYTFDLD	0.764	Neuropeptide
Allatosta	ARPYSFGL	1	Neuropeptide
Allatosta	TTRPQPFNFGL	1	Neuropeptide
Allatosta	GRQYSFGL	1	Neuropeptide
Allatosta	GGQPFSFGI	0.995	Neuropeptide
Allatosta	TTRPQPFNFGL	1	Neuropeptide
Allatosta	EPSEDVSHRASYPMRYGFGL	0.966	Neuropeptide
Allatosta	ARAYDFGL	1	Neuropeptide
Allatosta	DKYLFGL	0.979	Neuropeptide
Allatosta	PNDVIGPKYLLSL	0.139	Non-Neuropeptide
Allatosta	LPLYNFGL	0.998	Neuropeptide
Allatosta	TSSGQRSLYSFGL	0.991	Neuropeptide
Allatosta	TSSLYSFGL	1	Neuropeptide
Allatosta	ARSYNFGL	1	Neuropeptide
Allatosta	AEKPHSLYSFGL	0.955	Neuropeptide
Allatosta	AERPHSMYSFGL	0.951	Neuropeptide
Allatosta	LASKFNFGL	0.916	Neuropeptide
Allatosta	ADGRMYAFGL	0.994	Neuropeptide
Allatosta	ERDMHRFSFGL	1	Neuropeptide
Allatosta	PADETSRHSGHRFGFGL	0.991	Neuropeptide
Allatosta	SPVIGQDQRSGDSDADVLLAADEMADNGGDNID	0.843	Neuropeptide
Allatosta	ANWNKFHGSW	0.989	Neuropeptide
Allatosta	ANWNKFHGSW	0.989	Neuropeptide
Allatosta	AWQDLQGGW	1	Neuropeptide
Allatosta	GWQDLNGGW	0.999	Neuropeptide
Allatosta	ADWNKFHGSW	0.996	Neuropeptide
Allatosta	ADWNKFHGSW	0.996	Neuropeptide
Allatosta	AWQDLNTGW	0.989	Neuropeptide
Allatosta	GWRDLNGGW	0.999	Neuropeptide
Allatosta	AWKALNVAW	0.922	Neuropeptide
Allatosta	GNWNKFHGSW	0.995	Neuropeptide
Allatosta	GNWNKFHGSW	0.995	Neuropeptide
Allatosta	GWQDLQSGW	1	Neuropeptide
Allatosta	AWRDLSGGW	0.999	Neuropeptide
Allatosta	RNAPTWNKFRGAW	0.833	Neuropeptide
Allatosta	GDWNKFHGSW	0.998	Neuropeptide
Allatosta	GDWNKFHGSW	0.998	Neuropeptide
Allatosta	AWQDLQGAW	0.989	Neuropeptide
Allatosta	AWERFHGSW	0.998	Neuropeptide
Allatosta	EPNWSNLKGMW	1	Neuropeptide
Allatosta	AWQDLQAGW	0.999	Neuropeptide
Allatosta	SKNWQKLQGAW	0.958	Neuropeptide
Allatosta	AWQDLGSAW	0.995	Neuropeptide
Allatosta	QVRFRQCYFNPISCF	1	Neuropeptide
Allatosta	SGWKQCSFNAVSCF	0.828	Neuropeptide
Allatosta	ESRYRQCYFNPISCF	0.994	Neuropeptide
Allatosta	QIRYRQCYFNPISCF	0.995	Neuropeptide
Allatosta	QIRYRQCYFNPISCF	0.995	Neuropeptide
Allatosta	NYWRQCAFNAVSCF	0.951	Neuropeptide
Allatosta	QVRYRQCYFNPISCF	0.996	Neuropeptide
Allatosta	QVRYRQCYFNPISCF	0.996	Neuropeptide
Allatosta	GQQKGRVYWRCYFNAVTCF	0.969	Neuropeptide
Allatosta	GQAKGQVYWRCYFNAVTCF	0.934	Neuropeptide
Allatosta	SYWKQCAFNAVSCF	0.974	Neuropeptide
Allatosta	SYWKQCAFNAVSCF	0.974	Neuropeptide
Allatosta	XRPYSFGL	1	Neuropeptide
Allatosta	DPLNEERRANRYGFGL	0.994	Neuropeptide
Allatosta	LNEERRANRYGFGL	0.419	Non-Neuropeptide
Allatosta	ANRYGFGL	1	Neuropeptide
Allatosta	ANRYGFGL	1	Neuropeptide
Allatosta	DRPYSFGL	1	Neuropeptide
Allatosta	GPPYDFGM	0.999	Neuropeptide
Allatosta	YAFGL	1	Neuropeptide
Allatosta	APQPYAFGL	0.995	Neuropeptide
Allatosta	ATGQYAFGL	0.98	Neuropeptide
Allatosta	PDMYAFGL	1	Neuropeptide
Allatosta	EYDDMYTEKRPKVYAFGL	0.546	Non-Neuropeptide
Allatosta	YSFGL	1	Neuropeptide
Allatosta	AGPYSFGL	1	Neuropeptide
Allatosta	GGPYSYGL	0.999	Neuropeptide
Allatosta	GGPYSXGL	0.999	Neuropeptide
Allatosta	SGQYSFGL	0.996	Neuropeptide
Allatosta	SDMYSFGL	1	Neuropeptide
Allatosta	APTDMYSFGL	1	Neuropeptide
Allatosta	EAYAFGL	1	Neuropeptide
Allatosta	GYEDEDEDRPFYALGLGKRPRTYSFGL	0.943	Neuropeptide
Allatosta	EPYAFGL	0.996	Neuropeptide
Allatosta	DPYAFGL	0.904	Neuropeptide
Allatosta	NPYAFGL	1	Neuropeptide
Allatosta	SPYAFGL	0.966	Neuropeptide
Allatosta	ASPYAFGL	1	Neuropeptide
Allatosta	AGPYAFGL	0.99	Neuropeptide
Allatosta	AGPYAFGL	0.99	Neuropeptide
Allatosta	GGPYAFGL	0.999	Neuropeptide
Allatosta	AYSYVSEYKRLPVYNFGL	0.956	Neuropeptide
Allatosta	LPVYNFGL	0.976	Neuropeptide
Allatosta	SRPYSFGL	0.999	Neuropeptide
Allatosta	ARPYSFGL	1	Neuropeptide
Allatosta	SPHYNFGL	1	Neuropeptide
Allatosta	AYSYVSEYKRLPVYNFGL	0.956	Neuropeptide
Allatosta	SRPYSFGL	0.999	Neuropeptide
Allatosta	ARPYSFGL	1	Neuropeptide
Allatosta	ARGYDFGL	1	Neuropeptide
Allatosta	LPLYNFGL	0.998	Neuropeptide
Allatosta	KMYDFGL	0.986	Neuropeptide
Allatosta	VERYAFGL	0.993	Neuropeptide
Allatosta	LPVYNFGL	0.976	Neuropeptide
Allatosta	SRPYSFGL	0.999	Neuropeptide
Allatosta	TTRPQPFNFGL	1	Neuropeptide
Allatosta	AYMYTNGGPGM	1	Neuropeptide
Allatosta	AWQSLQSSW	1	Neuropeptide
Allatosta	AWKSMNVAW	0.991	Neuropeptide
Allatosta	RQAQGWNKFRGAW	0.916	Neuropeptide
Allatosta	EPTWNNLKGMW	1	Neuropeptide
Allatosta	DQWQKLHGGW	0.999	Neuropeptide
Allatosta	SPHYDFGL	0.999	Neuropeptide
Allatosta	SPHYDFGL	0.999	Neuropeptide
Allatosta	SPHYDFGL	0.999	Neuropeptide
Allatosta	AYSYVSEYKRLPVYNFGL	0.956	Neuropeptide
Allatosta	LPVYNFGL	0.976	Neuropeptide
Allatosta	SRPYSFGL	0.999	Neuropeptide
Allatosta	ARPYSFGL	1	Neuropeptide
Allatosta	ARAYDFGL	1	Neuropeptide
Allatosta	ARAYDFGL	1	Neuropeptide
Allatosta	LPMYNFGL	0.999	Neuropeptide
Allatosta	LPMYNFGL	0.999	Neuropeptide
Allatosta	ARSYNFGL	1	Neuropeptide
Allatosta	ARSYNFGL	1	Neuropeptide
Allatosta	YSKFNFGL	1	Neuropeptide
Allatosta	ERDMHRFSFGL	1	Neuropeptide
Allatosta	ERDMHRFSFGL	1	Neuropeptide
Allatosta	LPVYNFGL	0.976	Neuropeptide
Allatosta	NRPYSFGL	1	Neuropeptide
Allatosta	LPVYNFGL	0.976	Neuropeptide
Allatosta	AWQDLNAGW	1	Neuropeptide
Allatosta	AWQDLNAGW	1	Neuropeptide
Allatosta	PYDFGM	0.998	Neuropeptide
Allatosta	ASDWNRLSGMW	1	Neuropeptide
Allatosta	DQWQKLHGGW	0.999	Neuropeptide
Allatosta	APEKWAAFHGSW	0.999	Neuropeptide
Allatosta	GWQDMSSAW	0.999	Neuropeptide
Allatosta	AWSALHGAW	1	Neuropeptide
Allatosta	AWQDLNSAW	1	Neuropeptide
Allatosta	TWKNLQGGW	1	Neuropeptide
Allatosta	AWKDLTTAW	0.804	Neuropeptide
Allatosta	DWNKDLHIW	0.8	Neuropeptide
Allatosta	AWNNMPHNMGW	0.958	Neuropeptide
Allatosta	AWNNMPHNMGW	0.958	Neuropeptide
Allatosta	GWQDLQGGW	1	Neuropeptide
Allatosta	AWQDLNAGW	1	Neuropeptide
Allatosta	AADWGSFRGSW	1	Neuropeptide
Allatosta	EPGWNNLKGLW	1	Neuropeptide
Allatosta	QPGWNNLKGLW	0.995	Neuropeptide
Allatosta	DPAWQNLKGLW	0.984	Neuropeptide
Allatosta	ESKWARLSPVW	0.966	Neuropeptide
Allatosta	GWQDLNSAW	1	Neuropeptide
Allatosta	AWNKINGGW	0.996	Neuropeptide
Allatosta	GWKDLPATGW	0.906	Neuropeptide
Allatosta	GWQDLQAGW	0.995	Neuropeptide
Allatosta	GWNNLHEGW	0.949	Neuropeptide
Allatosta	AWKSLQSAGW	1	Neuropeptide
Allatosta	AWKNLQSAGW	0.994	Neuropeptide
Allatosta	GDTNWNRLSAAW	0.762	Neuropeptide
Allatosta	EAQGWNKFRGAW	0.926	Neuropeptide
Allatosta	VNAGPAQWNKFRGSW	0.865	Neuropeptide
Allatosta	GWQDLQSAW	0.996	Neuropeptide
Allatosta	RQAQGWNKFRGAW	0.916	Neuropeptide
Allatosta	GWRDLQSAW	1	Neuropeptide
Allatosta	AWQSLQSGW	1	Neuropeptide
Allatosta	AWQKFQAGW	0.978	Neuropeptide
Allatosta	AWQKFQAGW	0.978	Neuropeptide
Allatosta	GWTDLNSGGW	0.995	Neuropeptide
Allatosta	AWSNLHGAW	1	Neuropeptide
Allatosta	NWGQFHGGW	0.999	Neuropeptide
Allatosta	TWRSLNSPW	0.991	Neuropeptide
Allatosta	TWRSLNSPW	0.991	Neuropeptide
Allatosta	NWGQFHGGW	0.999	Neuropeptide
Allatosta	EPGWNNLKGLW	1	Neuropeptide
Allatosta	SEKWNKLSSSW	0.998	Neuropeptide
Allatosta	AWRDLGSAW	0.999	Neuropeptide
Allatosta	AWSSLHNTW	0.995	Neuropeptide
Allatosta	SKWDNFRGSW	0.998	Neuropeptide
Allatosta	ATQNWGSFRGSW	0.98	Neuropeptide
Allatosta	ATQNWGSFRGSW	0.98	Neuropeptide
Allatosta	GWQDLNSGGW	0.995	Neuropeptide
Allatosta	AADWRSFHGSW	0.993	Neuropeptide
Allatosta	EPAWSNLKGIW	0.986	Neuropeptide
Allatosta	DPAWNNLKGLW	0.994	Neuropeptide
Allatosta	DPAWNNLKGLW	0.994	Neuropeptide
Allatosta	AWDDLRPMW	0.96	Neuropeptide
Allatosta	EPGWTNLKGLW	1	Neuropeptide
Allatosta	QPGWTNLKGLW	0.986	Neuropeptide
Allatosta	GWQDLQAPAW	0.936	Neuropeptide
Allatosta	AWRALGGAW	0.993	Neuropeptide
Allatosta	AGPSNWNRLPAMW	0.439	Non-Neuropeptide
Allatosta	SWVSLHSGW	0.979	Neuropeptide
Allatosta	SADWANFRGSW	1	Neuropeptide
Allatosta	SAGPYAFGL	1	Neuropeptide

## Sheet: Allatotropin
Peptide-ID	Query sequence	Prediction Score	Justification
s	GFKNVEMMTARGF	0.984	Neuropeptide
s	GFKPEYISTAIGF	0.51	Non-Neuropeptide
s	GFKNVEMMTARGF	0.984	Neuropeptide
s	GFKNVQLSTARGF	0.921	Neuropeptide
s	GFKNVEMMTARGF	0.984	Neuropeptide
s	APFRNSEMMTARGF	0.995	Neuropeptide
s	GFKNVEMMTARGF	0.984	Neuropeptide
s	GFKNGPLNTARGF	0.944	Neuropeptide
s	GFKTVGLATARGF	0.968	Neuropeptide
s	GFRQSIVDRMGHGF	0.632	Neuropeptide
s	GFKNVALSTARGF	0.976	Neuropeptide
s	GFKPEYISTAIGF	0.51	Non-Neuropeptide
s	GFKNVALSTARGF	0.976	Neuropeptide
s	GIEALKYHNMDLGTARGY	0.316	Non-Neuropeptide
s	GFKSMPLQVGRGF	0.795	Neuropeptide
s	GFKSMPLQVGRGF	0.795	Neuropeptide
s	GGFKNVALSTARGFR	0.344	Non-Neuropeptide
s	FKNVQLSTARGF	0.386	Non-Neuropeptide
s	NVQLSTARGF	1	Neuropeptide
s	IGENLFTARGY	0.42	Non-Neuropeptide
s	SSKTEMALLSARRF	0.896	Neuropeptide
s	APEGRLTRTKQQRPT	0.141	Non-Neuropeptide
s	GFKNVALSTARGF	0.976	Neuropeptide
s	GFKNVALSTARGF	0.976	Neuropeptide
s	GFKNVALSTARGF	0.976	Neuropeptide
s	GFKNVALSTARGF	0.976	Neuropeptide
s	GFKNVALSTARGF	0.976	Neuropeptide
s	GFKNVALSTARGF	0.976	Neuropeptide
s	GFKNVALSTARGF	0.976	Neuropeptide
s	GFKNVALSTARGF	0.976	Neuropeptide
s	GLDLGLSRGFSGSQAAKHLMGLAAANFAGGP	0.998	Neuropeptide
s	MDRGFSGQQAAKHLMGLHAATWAGGP	0.329	Non-Neuropeptide
s	MDRGFSGQQAAKHLMGLHAATWAGGP	0.329	Non-Neuropeptide
s	AIRGFKSMPLQVGRGF	0.133	Non-Neuropeptide
s	AIRGFKSMPLQVGRGF	0.133	Non-Neuropeptide
s	GRSTRGFKNGPLNTARGF	0.435	Non-Neuropeptide

## Sheet: Apelin
Apelin	GPMASTEHSKEIEEVGSMRTPLRQNPARAGRSQRPAGWRRRRPRPRLSHKGPMPF	0.34	Non-Neuropeptide
Apelin	QRPRLSHKGPMPF	0.505	Non-Neuropeptide
Apelin	QRPRLSHKGPMPF	0.505	Non-Neuropeptide
Apelin	QRPRLSHKGPMPF	0.505	Non-Neuropeptide
Apelin	QRPRLSHKGPMPF	0.505	Non-Neuropeptide
Apelin	SGPGPWQGGRRKFRRQRPRLSHKGPMPF	0.97	Neuropeptide
Apelin	NGPGPWQGGRRKFRRQRPRLSHKGPMPF	0.976	Neuropeptide
Apelin	TGPGAWQGGRRKFRRQRPRLSHKGPMPF	0.968	Neuropeptide
Apelin	TGPGAWQGGRRKFRRQRPRLSHKGPMPF	0.968	Neuropeptide
Apelin	GPRSGPGPWQGGRRKFRRQRPRLSHKGPMPF	0.948	Neuropeptide
Apelin	GSRNGPGPWQGGRRKFRRQRPRLSHKGPMPF	0.991	Neuropeptide
Apelin	TSRTGPGAWQGGRRKFRRQRPRLSHKGPMPF	0.983	Neuropeptide
Apelin	TSRTGPGAWQGGRRKFRRQRPRLSHKGPMPF	0.983	Neuropeptide
Apelin	LVQPRGPRSGPGPWQGGRRKFRRQRPRLSHKGPMPF	1	Neuropeptide
Apelin	LVQPRGSRNGPGPWQGGRRKFRRQRPRLSHKGPMPF	0.965	Neuropeptide
Apelin	LVKPRTSRTGPGAWQGGRRKFRRQRPRLSHKGPMPF	0.979	Neuropeptide
Apelin	LVKPRTSRTGPGAWQGGRRKFRRQRPRLSHKGPMPF	0.979	Neuropeptide

## Sheet: ArthropodCHH
s	IGPADLGCTDMPQAEFDEKNANCEKCGNEEGFGEEMVSRCRDKCFTDNFYQSCVDLLNKVYEEKDVPVPPEE	0.149	Non-Neuropeptide
S	TTPDEIGCTDISQAEFDEKNANCIKCGEEGFGEEMVKRCRNKCFTDNFYQSCVDQLNGVYEEKDTPPVKE	0.426	Non-Neuropeptide
S	EDTLDPAEYGCPSDVDMAELTEKNEVCLRCEDFHKEGVAFTLCKTNCFTTEYYKNCVKDLEEAGKETEE	0.665	Neuropeptide
S	EDSLDPAEYGCADDINQEDLLKKNDVCLQCEDLHKEGVVFSLCKTNCFTTQYFTNCVKDLEEAEKEPPE	0.818	Neuropeptide
S	ADNEDELTIEDFLSYECNESMDIEELKEKDKVCSRCANLHKTQSVIERCRLNCFTSEYFKNCEDNLQAKEEEPEEETL	0.181	Non-Neuropeptide
S	INPEDIGCDDSITPEKFAENDAKCVQCKEQFEETNMLEQCREDCFKGKFFRSCVDHLSGAYDEKDDVEAPPPE	0.037	Non-Neuropeptide
S	IEPQDIGCTGISTAEFEEKDATCSKCEEDYSGNGMIDRCRSDCYSGPFFKSCVELLNKGYDEKDENVKPEW	0.037	Non-Neuropeptide
S	ISPADIGCTDISQADFDEKNNNCIKCGEDGFGEEMVNRCRDKCFTDNFYQSCVDLLNKVYEEKDTPPVQE	0.087	Non-Neuropeptide
S	QDSLDPAEFGCADDVNQAELLKNNDICLQCEDLHKEGVVFSLCKTNCFTTEYFQHCVKDLEEAKKEPPE	0.76	Neuropeptide
S	RSTQGYGRMDRILAALKTSPMEPSAALAVENGTTHPLE	0.985	Neuropeptide
S	WSLDGLARIEKLLSTSSSASAASPTRGQALNL	0.965	Neuropeptide
S	RSVEGSSRMERLLSSGSSSSEPLSFLSQDQSVN	1	Neuropeptide
S	RSAQGMGKMERLLASYRGALEPSTPLGDLSGSLGHPVE	1	Neuropeptide
S	RSSSGLVRLEKLLSSRSSSSTPLGLLSADHNVN	0.994	Neuropeptide
S	RSSSGLVRLEKLLSSRSSSSTPLGLLSADHNVN	0.994	Neuropeptide
S	PSAALAVEHGTTHPLE	0.242	Non-Neuropeptide
S	RSTPGYGRMDRIL	0.989	Neuropeptide
S	RSTPGYGRMDRILAA	0.789	Neuropeptide
S	RSTPGYGRMDRILAALKTSPMEPSAALAVEHGTTHPLE	0.999	Neuropeptide
S	RSTQGYGRMDPIL	0.994	Neuropeptide
S	RSTQGYGRMDRILAA	0.922	Neuropeptide
S	RSTQGYGRMDRILAALKTSPMEPSAALAVEHGTTHPLE	0.999	Neuropeptide
S	SPMEPSAALAVEHGTTHPLE	0.887	Neuropeptide
S	TSPMEPSAALAVEHGTTHPLE	0.662	Neuropeptide
S	PLGFLSQDHS	0.877	Neuropeptide
S	PLGFLSQDHSV	0.98	Neuropeptide
S	PLGFLSQDHSVN	0.565	Non-Neuropeptide
S	RSVEGASRMEKL	0.973	Neuropeptide
S	RSVEGASRMEKLL	0.954	Neuropeptide
S	RSVEGASRMEKLLS	0.935	Neuropeptide
S	RSVEGASRMEKLLSS	0.93	Neuropeptide
S	RSVEGASRMEKLLSSS	0.868	Neuropeptide
S	RSVEGASRMEKLLSSSN	0.949	Neuropeptide
S	RSVEGASRMEKLLT	0.919	Neuropeptide
S	RSVEGVSRME	0.826	Neuropeptide
S	RSVEGVSRMEKLL	0.978	Neuropeptide
S	RSVEGVSRMEKLLS	0.974	Neuropeptide
S	RSVEGVSRMEKLLSSISPSSTPLGFLSQDHSVN	0.939	Neuropeptide
S	RSVEGVSRMEKLLT	0.951	Neuropeptide
S	GPAESSGESAHPLE	0.525	Non-Neuropeptide
S	LLTSLRGPAESSGESAHPLE	0.98	Neuropeptide
S	LPSAHPLE	0.998	Neuropeptide
S	LTSLRGPAESSGESAHPLE	0.449	Non-Neuropeptide
S	RGPAESSGESAHPLE	0.417	Non-Neuropeptide
S	SLRGPAESDGESAHPLE	0.969	Neuropeptide
S	SLRGPAESSGESAHPLE	0.983	Neuropeptide
S	SLRGPAESSGESALSE	0.995	Neuropeptide
S	TSLRGPAESSGESAHPLE	0.796	Neuropeptide
S	SPVDAFSPPEASLTGGQSLS	0.999	Neuropeptide
S	DALSPPAAGLGADHSFT	0.88	Neuropeptide
S	DAFSPPEASLTGGQSLS	0.547	Non-Neuropeptide
S	RSLEGSSSPVASLIRGRSLS	1	Neuropeptide
S	RSFDASPSATSGNHSLN	0.996	Neuropeptide
S	RSLDASPSSAFSGNHSLS	0.998	Neuropeptide
S	RSSEDLSAPEDRSLS	0.99	Neuropeptide
S	RSLEGSSSPVASLIRGRSLS	1	Neuropeptide
S	RSLEGSSSPVTSLTRGRSLN	1	Neuropeptide
S	RSVEGSSRMERLLSSGSSSSEPLSFLSQDQSVS	1	Neuropeptide
S	RSVEGSSRMERLLSSGSSSSEPLSFLSQDQSVN	1	Neuropeptide
S	RSVEGASRMEKLLSSSNSPSSTPLGFLSQDHSVN	0.948	Neuropeptide
S	RSVEGVSRMEKLLSSSISPSSTPLGFLSQDHSVN	0.939	Neuropeptide
S	ASSPRVDHRLV	0.96	Neuropeptide
S	SFFTLECKGVFDAAIFARLDRICDDCFNLFREPQLYTLCRAECFTTPYFKGCMESLYLYDEKEQIDQMIDFV	0.891	Neuropeptide
S	RSAEGLGRMG	0.994	Neuropeptide
S	RSAEGLGRMGRL	1	Neuropeptide
S	RSAEGLGRMGRLL	1	Neuropeptide
S	LASLKSDTVTPLR	0.866	Neuropeptide
S	ASLKSDTVTPLR	0.254	Non-Neuropeptide
S	SLKSDTVTPLR	0.814	Neuropeptide
S	SDTVTPLRGFE	0.858	Neuropeptide
S	RSAEGLGRM	0.998	Neuropeptide
S	TPLRGFEGETGHPLE	0.936	Neuropeptide
S	RSVESSGSSSSEPLSFLSQDQSVN	0.993	Neuropeptide
S	RSVESSGSSSSEPLSFLSQDQSVS	0.993	Neuropeptide
S	RIFDTSCKGFYDRGLFAQLDRVCEDCYNLYRKPHVAAECRRDCYTTEVFESCLKDLMMHDFINEYKEMALMVS	0.994	Neuropeptide
S	QVFDQACKGIYDRAIFKKLDRVCDDCYNLYRKPYVATTCRQNCYANSVFRQCLDDLLLIDVVDEYISGVQIV	0.983	Neuropeptide
S	QIYDTSCKGVYDRGLFSDLEHVCDDCYNLYRNSYVASACRSNCYSNVVFRQCMEELLLMDEFDKYARAVQIV	0.994	Neuropeptide
S	QIYDTSCKGVYDRALFNDLEHVCDDCYNLYRTSYVASACRSNCYSNLVFRQCMDDLLMMDEFDQYARKVQMV	0.996	Neuropeptide
S	AVFDQSCKGVYDRSLFSKLDRVCDDCYNLYRKHYVATGCRRNCYGNLVFRQCLDDLMLVDVVDEYYVASVQMV	1	Neuropeptide
S	AILDQSCKGIFDRELFKKLDRVCDDCYNLYRKPYVAIDCREGCYQNLVFRQCIQDLQLMDQLDEYANAVQIV	0.994	Neuropeptide
S	ANFDPSCTGVYDRELLGRLSRLCDDCYNVFREPKVATECRSNCFYNPVFVQCLEYLIPADLHEEYQAHVQTV	0.907	Neuropeptide
S	SLFDPSCTGVFDRQLLRRLRRVCDDCFNVFREPNVSTECRSNCYNNEVFRQCMEYLLPPHLHEEHRLAVQMV	1	Neuropeptide
S	QVFDQACKGIYDRAIFKKLDRVCEDCYNLYRKPYVATTCRQNCYANSVFRQCLDDLLLIDVVDEYISGVQTV	0.983	Neuropeptide
S	QVFDQACKGIYDRAIFKKLDRVCEDCYNLYRKPYVATTCRQNCYANSVFRQCLDDLLLIDVVDEYISGVQTV	0.983	Neuropeptide
S	QVFDQACKGIYDRAIFKKLDRVCEDCYNLYRKPYVATTCRQNCYANSVFRQCLDDLLLIDVLDEYISGVQTV	0.983	Neuropeptide
S	QVFDQACKGIYDRAIFKKLDRVCEDCYNLYRKPYVATTCRQNCYANSVFRQCLDDLLLIDVLDEYISGVQTV	0.983	Neuropeptide
S	AVFDQSCKGVYDRSLFGKLDRVCDDCYNLYRKHYVSTGCRKNCYGNLVFRQCLDDLLLVDVVDEYVASVQSV	0.996	Neuropeptide
S	AVFDQSCKGVYDRSLFGKLDRVCDDCYNLYRKHYVSTGCRKNCYGNLVFRQCLDDLLLVDVVDEYVASVQSV	0.996	Neuropeptide
S	HEEYQAHVQTV	0.246	Non-Neuropeptide
S	AHVQTVGK	0.934	Neuropeptide
S	SLFDPSCTGVFDRQLLRRLGRVCDDCFNVFREPNVATECRSNCYNNPVFRQCMAYVVPAHLHNEHREAVQMV	1	Neuropeptide
S	SLFDPSCTGVFDRQLLRRLSRVCDDCFNVFREPNVATECRSNCYNNEVFRQCMEYLLPAHLHEEHRLAVQMV	1	Neuropeptide
S	SLFDPSCTGVFDRQLLRRLGRVCDDCFNVFREPNVAMECRSNCYNNPVFRQCMEYLLPAHLHDEYRLAVQMV	1	Neuropeptide
S	ANFDPSCAGVYNRELLGRLSRLCDDCYNVFREPKVATECRSNCFYNPVFVQCLEYLIPADLHEEYQAHVQTV	0.902	Neuropeptide
S	SLFDPACTGIYDRQLLRKLGRLCDDCYNVFREPKVATGCRSNCYHNLIFLDCLEYLIPSHLQEEHMAAMQTV	0.844	Neuropeptide
S	ANFDPSCAGVYNRELLGRLSRLCDDCYNVFREPKVATECRNNCFYNPVFVQCLEYLIPADLHEEYQAHVQTV	0.902	Neuropeptide
S	SLFDPACTGIYDRQLLGKLGRLCDDCYNVFREPKVATGCRSNCYYNLIFLDCLEYLIPSHLQEEHMEALQTV	0.882	Neuropeptide
S	LVFDPSCAGVYDRVLLGKLNRLCDDCYNVFREPNVATECRSNCFYNLAFVQCLEYLMPPSLHEEYQANVQMV	0.993	Neuropeptide
S	ANFDPSCAGVYDRELLGGLSRLCDDCYNVFREPKVATECRSNCFYNSVFVQCLEYLIPADLHEEYQAHVQTV	0.927	Neuropeptide
S	LVFDPSCAGVYDRVLLGKLNRLCDDCYNVFREPNVATECRSNCFYNLAFVQCLEYLLPPSLHEEYQANVQMV	0.993	Neuropeptide
S	AAFDPSCTGVYDRELLGRLSRLCDDCYNVFREPKVAMECRSNCFFNPAFVQCLEYLIPAELHEEYQALVQTV	0.953	Neuropeptide
S	QVFDQACKGVYDRAIFKKLDRVCDDCYNLYRKPYVAVSCRGNCYNNLVFRQCLEELFLGNGFNEYISGVQTV	0.994	Neuropeptide
S	QVFDQACKGVYDRNLFKKLDRVCEDCYNLYRKPFVATTCRENCYSNWVFRQCLDDLLLSDVIDEYVSNVQMV	0.993	Neuropeptide
S	QVFDQACKGVYDRAIFKKLDRVCDDCYNLYRKPYVATSCRQNCYSNLVFRQCLDDLLLVDVVDEYVSGVQIV	0.994	Neuropeptide
S	QVFDQACKGVYDRNLFKKLNRVCEDCYNLYRKPFIVTTCRENCYSNRVFRQCLDDLLLSDVIDEYVSNVQMV	0.994	Neuropeptide
S	SLFDPSCTGVFDRELLGRLNRVCDDCYNVFREPKVATECRSHCFLNPAFIQCLEYIIPEVLHEEYQANVQLV	0.994	Neuropeptide
S	AILDQSCKGIFDRELFKKLDRVCDDCYNLYRKPYVAIDCRRGCYQNLVFRQCIQDLQLMDDLDEYANAVQV	0.994	Neuropeptide
S	ASAWFTNDECPGVMGNRDLYEKVAWVCNDCANIFRNNDVGVMCKKDCFHTMDFLWCVYATERHGEIDQFRKWVSILRA	0.845	Neuropeptide
S	SFFDIQCKGVYDKSIFARLDRICEDCYNLFREPQLHSLCRSDCFKSPYFKGCLQALLLIDEEEKFNQMVEIL	0.924	Neuropeptide
S	RLTGKAASVNAFTHLR	0.301	Non-Neuropeptide
S	SFFDIQCKGVYDKSIFARLDRICEDCYNLFREPQLHMLCKQDCFSTQYFTSCIQALLLEDEKERLQEMVEYL	0.924	Neuropeptide
S	SFFDIQCKGVYDKSIFARLDRICEDCYNLFREPQLHSLCRKDCFTSDYFKGCIDVLLLQDDMDKIQSWIKQIHGAEPGV	0.924	Neuropeptide
S	EXYXKQSAFNAVS	0.365	Non-Neuropeptide
S	QIFDPSCKGLYDRGLFSDLEHVCKDCYNLYRNPQVTSACRVNCYSNRVFRQCMEDLLLMEDFDKYARAIQTV	0.995	Neuropeptide
S	RRINNDCQNFIGNRAMYEKVDWICKDCANIFRKDGLLNNCRSNCFYNTEFLWCIDATENTRNKEQLEQWAAILGAGWN	0.979	Neuropeptide
S	RRINNDCQNFIGNRAMYEKVDWICKDCANIFRQDGLLNNCRSNCFYNTEFLWCIDATENTRNKEQLEQWAAILGAGWN	0.979	Neuropeptide
S	RVINDDCPNLIGNR	0.395	Non-Neuropeptide
S	RVINDDCPNLIGNRD	0.375	Non-Neuropeptide
S	KVEWICEDCSNIFR	0.064	Non-Neuropeptide
S	VEWICEDCSNIFR	0.565	Non-Neuropeptide
S	VINDDCPNLIGNR	0.13	Non-Neuropeptide
S	VINDDCPNLIGNRDLYK	0.316	Non-Neuropeptide
S	NTGMATLCR	0.63	Neuropeptide
S	KNCFFNEDFLWCVYATER	0.158	Non-Neuropeptide
S	NCFFNEDFLWCVYATER	0.154	Non-Neuropeptide
S	RSTQGYGRMDKLLATLMGSSEGGALESASQHSLE	0.999	Neuropeptide
S	RRINNDCQNFIGNRAMYE	0.991	Neuropeptide
S	VDWICKDCANIFR	0.914	Neuropeptide
S	RINNDCQNFIGNR	0.379	Non-Neuropeptide
S	DCANIFR	0.907	Neuropeptide
S	DCANIFRQDGLLNNCR	0.97	Neuropeptide
S	CANIFRKDGLLNNCRSNCFYNTE	0.396	Non-Neuropeptide
S	INNDCQNFIGNR	0.343	Non-Neuropeptide
S	QDGLLNNCR	0.278	Non-Neuropeptide
S	SNCFYNTEFLWCIDATENTR	0.966	Neuropeptide
S	EQLEQWAAILGAGWN	0.865	Neuropeptide
S	QWAAILGAGWN	0.904	Neuropeptide
S	RVINDDCPNLIGNRDLYKKVEWICDDCANIYRSTGMASLCRKDCFFNEDFLWCVRATERSEDLAQLKQWVTILGAGRI	0.981	Neuropeptide
S	RVINDDCPNLIGNRDLYKKVEWICEDCSNIFRNTGMATLCRKNCFFNEDFLWCVYATERTEEMSQLRQWVGILGAGRE	0.981	Neuropeptide
S	RVINDECPNLIGNRDLYKKVEWICEDCSNIFRKTGMASLCRRNCFFNEDFVWCVHATERSEELRDLEEWVGILGAGRD	0.939	Neuropeptide
S	RVFNDDCPNLMGNRDLYKKVEWICDDCANIFRIPGMASICRKDCFFNEDFLWCVRATERTEEMMQLKQWVRILGAGRM	0.96	Neuropeptide
S	RYVFEECPGVMGNRALHGKVTRVCEDCYNVFRDTDVLAGCRKGCFSSEMFKLCLLAMERVEEFPDFKRWIGILNA	0.849	Neuropeptide
S	RVINDDCPNLIGNRDLYKRVEWICEDCSNIFRNTGMATLCRKNCFFNEDFLWCVYATERTEEMSQLRQWVGILGAGRE	0.971	Neuropeptide
S	SFIDNTCRGVMGNRDIYKKVVRVCEDCTNIFRLPGLDGMCRNRCFYNEWFLICLKAANREDEIEKFRVWISILNAGQ	0.998	Neuropeptide
S	QVFDQACKGIYDRAIFKKLELVCDDCYNLYRKPKVATTCRENCYANSVFRQCLDDLLLINVVDEYISGVQIV	0.998	Neuropeptide
S	RYVFEECPGVMGNRAVHGKVTRVCEDCYNVFRDTDVLAGCRKGCFSSEMFKLCLLAMERVEEFPDFKRWIGILNA	0.846	Neuropeptide
S	RFTFDCPGMMGQRYLYEQVEQVCDDCYNLYREEKIAVNCRENCFLNSWFTVCLQATMREHETPRFDIWR	1	Neuropeptide
S	DTFDHSCKGIYDRELFRKLDRVCEDCYNVFREPKVATECKSNCFVNKRFNVCVADLRHDVSRFLKMANSALS	1	Neuropeptide
S	RFTFDCPGMMGQRYLYEQVEQVCDDCYNLYREEKIAVNCRENCFLNSWFTVCLQATMREHETPRFDIWRSILKA	1	Neuropeptide
S	SYIENTCRGVMGNRDIYKKVVRVCEDCTNIFRLPGLDGMCRDRCFNNEWFLVCLKAANRDDELDKFKVWISILNPGL	0.986	Neuropeptide
S	MFVGPHRCFLISLIVYTLTVTTSSARLILEDTTVRSEEDSGPSCPVLADEPVGEVMERICDMCHELSSHSRPNMRVECRADCFTTDAFRECLKLFTPRRHTRHLRQKY	0.034	Non-Neuropeptide
S	YNIPLGWGRRDMPGCLGVLGNRDLYDDVSRICSDCQNVFRDKNVESKCRSDCFSTSYFETCIMALDLAEKISDYKLHASILKE	0.599	Non-Neuropeptide

## Sheet: ArthropodPDH
s	NSELINSLLSLPKNMNDA	0.985	Neuropeptide
s	MAMPDEERYVRKEYNRDLLDWFNNVGVGQFSPGQVATLCRYPLILENSLGPSVPI	0.168	Non-Neuropeptide
s	LALTIQATQYEEDKYQENEVKYGRELASWLAQLAHKNEPAICAH	0.519	Non-Neuropeptide
s	QDLNPTEKEVLSNMLDFLQRHSRTTYMFPLLSES	0.886	Neuropeptide
s	QDLKYQEREMVAELAQQIYRVAQAPWAGAVGPH	0.739	Neuropeptide
s	QSRDFSISEREIVASLAKQLLRVARMGYVPEGDLPR	0.998	Neuropeptide
s	QEDLKYFEREVVAELAAQILRVAQGPSAFVAGPH	0.755	Neuropeptide
s	QDDLKYFEREVVAELAAQILRVAQGPSAFVAGPH	0.728	Neuropeptide
s	QELKYPEREVVAELAAQIYGWPGSLGTMAGGPH	0.776	Neuropeptide
s	QELKYQEREMVAELAQQIYRVAQAPWAAAVGPH	0.734	Neuropeptide
s	QELHVPEREAVANLAARILKIVHAPHDAAAGVPH	0.936	Neuropeptide
s	NSELINSLLGLPKVMNDA	0.995	Neuropeptide
s	NSGTINSMLGLPRTYNLRRMMMNA	0.895	Neuropeptide
s	NSELINSMLGLPQTLRAQKLMANM	0.946	Neuropeptide
s	NAETINTMLGLPQTLRAQKLMAKL	0.724	Neuropeptide
s	NSELINSLLGLPKNMNNA	0.993	Neuropeptide
s	NSEIINSLLRLPQMDN	0.6	Neuropeptide
s	NSEIINSLLRLPQMDN	0.6	Neuropeptide
s	NSELINSLLSLPKNMNNA	0.991	Neuropeptide
s	NSELINSLLSLPKNMHNA	0.979	Neuropeptide
s	NSELINSLLSLPKNMNDA	0.985	Neuropeptide
s	NSEIINSLLGLPKLLNDA	0.819	Neuropeptide
s	NSELINSLLALPKVLNDA	0.964	Neuropeptide
s	NSELINSLLGLPRFMKVV	0.824	Neuropeptide
s	NSEIINSLLGLPKVLNDA	0.845	Neuropeptide
s	NSELINSLLGLPKNMHNA	0.993	Neuropeptide
s	NSEIINSLLGLPKLLNDA	0.819	Neuropeptide
s	NSELINSLLSLPKKLNDA	0.996	Neuropeptide
s	QELHVPEREA	0.986	Neuropeptide
s	NSGMINSILGIPRVMTEA	0.767	Neuropeptide
s	KRNSELINSLLGIPKVMNDA	0.429	Non-Neuropeptide
s	QDLKYQEREMVAELAQQIYRVAQAPWAGAVGPHKRNSELINSILGLPKVMNDA	0.726	Neuropeptide
s	QEDLKYFEREVVSELAAQILRVAQGPSAFVAGPH	0.839	Neuropeptide
s	QEDLKYFEREVVSELAAQILRVAQGPSAFVAGPHKRNSELINSLLGIPKVMNDA	0.831	Neuropeptide
s	QELHVPEREAVANLAARILKIVHAPHDAAGVPHKRNSELINSLLGISALMNEA	0.936	Neuropeptide
s	QELKYQEREMVAELAQQIYRVAQAPWAAAVGPHKRNSELINSILGLPKVMNDA	0.735	Neuropeptide
s	QREPTASKCQAATELAIQILQAVKGAHTGVAAGPHKRNSELINSLLGLPKFMIDA	0.545	Non-Neuropeptide
s	NSELINSLLGIPKVMNDA	0.98	Neuropeptide
s	NSELINSLLSLPKNMNDA	0.985	Neuropeptide
s	NSELINSILGLPK	0.73	Neuropeptide
s	NSELINSILGLPKVM	0.706	Neuropeptide
s	NSELINSILGLPKVMNDA	0.99	Neuropeptide
s	SELINSILGLPKVMNDA	0.531	Non-Neuropeptide
s	AAQILRVAQGPSAFVAGPH	0.939	Neuropeptide
s	LINSILGLPK	0.072	Non-Neuropeptide
s	LINSLLGIPKVMNDA	0.18	Non-Neuropeptide
s	LINSLLGIPKVMTDA	0.182	Non-Neuropeptide
s	LLGIPKVMNDA	0.04	Non-Neuropeptide
s	NSELINSLLGIP	0.746	Neuropeptide
s	NSELINSLLGIPK	0.721	Neuropeptide
s	NSELINSLLGIPKVM	0.637	Neuropeptide
s	NSELINSLLGIPKVMNDA	0.98	Neuropeptide
s	NSELINSLLGIPKVMTDA	0.885	Neuropeptide
s	RSIAVVVL	0.635	Neuropeptide
s	RVAQGPSAFVAGPH	0.385	Non-Neuropeptide
s	VAQGPSAFVAG	0.362	Non-Neuropeptide
s	NSELINSLLGAPRVLNNA	0.932	Neuropeptide
s	NSELINSILGLPKVMNDA	0.99	Neuropeptide
s	NAELINSLLGVPRVMSDA	0.981	Neuropeptide
s	NSELINSILGLPKVMNDA	0.99	Neuropeptide
s	NSGMINSILGIPRVMTEA	0.767	Neuropeptide
s	NSELINSILGLPKVMNEA	0.98	Neuropeptide
s	NSELINSLLGIPKVMNDA	0.98	Neuropeptide
s	NSELINSILGLPKVMNDA	0.99	Neuropeptide
s	NSELINSLLGISALMNEA	0.841	Neuropeptide
s	NSELINSILGLPKVMNEA	0.98	Neuropeptide
s	NSELINAILGSPTLFGEV	0.96	Neuropeptide
s	NSELINAILGSPTLMGEV	0.886	Neuropeptide
s	VEDVDRNLLELNLPYGRGLDSELQLARLMLAAPRFCHPKRNSELINSLLGLPKNMHNAGK	0.174	Non-Neuropeptide
s	NSELINSILGLPKVMNDA	0.99	Neuropeptide
s	NSELINSLLGISRLMNEA	0.849	Neuropeptide
s	NSELINSILGLPKVMNDA	0.99	Neuropeptide
s	NSELINSLLGISRLMNEA	0.849	Neuropeptide

## Sheet: Augurin
S	QLWDRSRPEVQQWYQHFLYLGFDEAKFEDDISYWLNRNRNGHDYYDYYQRHYDEDSAIGPR	0.973	Neuropeptide
S	QLWDRTRPEVQQWYQQFLYMGFDEAKFEDDITYWLNRDRNGHEYYGDYYQRHYDEDSAIGPR	0.874	Neuropeptide
S	QLWDRTRPEVQQWYQQFLYMGFDEAKFEDDVNYWLNRNRNGHDYYGDYYQRHYDEDAAIGPH	0.874	Neuropeptide
S	QLWDRTRPEVQQWYQQFLYMGFDEAKFEDDVNYWLNRNQNGHDYYGDYYQRHYDEDAAIGPR	0.874	Neuropeptide
S	QLWDRTRPEVQQWYQQFLYMGFDEAKYEDDMSYWKNQGRGGSEYYGGFHQHHYDEDAAIGPR	0.874	Neuropeptide
S	QLWDRTRPEVQQWYQQFLYMGFDEQKYEDDLSYWMSQGRGGSEYYGGFHQHHYDEDAPIGPR	0.874	Neuropeptide
S	NLWDRSRPDVQQWIQQFMYMGFDEARLETDLAYWMDQHRSSDQGRQHHYDENAALGPR	0.728	Neuropeptide
S	NVWDRSRPDVQQWIQQFMYMGYDEARLETDLSYWMDQARSNDQGRQHHHDENAPMSQQDPRYNRHGANVNYDYY	0.748	Neuropeptide

[truncated: 81 more sheets: AVIT, Bombesin, Bradykinin, Buccalin, Bursicon, Calcitonin, CART, CCAP, CCHamide, Cerebellins, Chemokine, Chromogranin, Corazonin, Dermorphin, Diuretic, Ecdysis, Endothelin, Fliktin, FMRFamide, Galanin …]
